# Supplementary material for: Genetic mapping and comparative genomics to inform restoration enhancement and culture of southern flounder, Paralichthys lethostigma
Source: BMC Genomics. 2018 Feb 23;19:163. doi: 10.1186/s12864-018-4541-0 (PMC5824557; doi:10.1186/s12864-018-4541-0)
Supplement: Supplementary file 3 — Excel file containing a spreadsheet with locus, linkage group, and position for the consensus map, family map A and B, and sex-specific maps for male and females for each mapping family. (XLSX 251 kb) [file 12864_2018_4541_MOESM3_ESM.xlsx]

## Sheet: consensus map
LOCUS	LG	POS
*dDocent_Contig_307589	1	0
*dDocent_Contig_204687	1	0.36
*dDocent_Contig_5988	1	1.54
*dDocent_Contig_33993	1	1.54
*dDocent_Contig_67724	1	1.54
*dDocent_Contig_39959	1	1.54
*dDocent_Contig_6590	1	1.54
*dDocent_Contig_101087	1	1.54
*dDocent_Contig_18848	1	1.54
*dDocent_Contig_235337	1	1.86
*dDocent_Contig_28801	1	7.97
*dDocent_Contig_32522	1	7.97
*dDocent_Contig_21342	1	7.97
*dDocent_Contig_266305	1	7.97
*dDocent_Contig_1897	1	7.98
*dDocent_Contig_2393	1	8.98
*dDocent_Contig_7027	1	8.98
*dDocent_Contig_21716	1	8.98
*dDocent_Contig_46447	1	8.98
*dDocent_Contig_111455	1	8.98
*dDocent_Contig_1574	1	9.31
*dDocent_Contig_7040	1	9.62
*dDocent_Contig_463	1	13.88
*dDocent_Contig_16852	1	13.88
*dDocent_Contig_164687	1	13.88
*dDocent_Contig_143482	1	13.88
*dDocent_Contig_651	1	13.88
*dDocent_Contig_7795	1	13.88
*dDocent_Contig_57444	1	13.88
*dDocent_Contig_154408	1	13.88
*dDocent_Contig_65968	1	14.56
*dDocent_Contig_11280	1	14.56
*dDocent_Contig_56290	1	14.56
*dDocent_Contig_23083	1	14.56
*dDocent_Contig_109437	1	14.56
*dDocent_Contig_62	1	14.56
*dDocent_Contig_168364	1	14.56
*dDocent_Contig_33316	1	14.56
*dDocent_Contig_88873	1	14.56
*dDocent_Contig_19759	1	14.56
*dDocent_Contig_358712	1	14.56
*dDocent_Contig_97115	1	14.56
*dDocent_Contig_52162	1	15.8
*dDocent_Contig_11578	1	18.4
*dDocent_Contig_238996	1	18.4
*dDocent_Contig_55516	1	18.4
*dDocent_Contig_228023	1	18.4
*dDocent_Contig_2268	1	18.4
*dDocent_Contig_12343	1	18.4
*dDocent_Contig_319646	1	18.73
*dDocent_Contig_274674	1	18.73
*dDocent_Contig_48356	1	18.73
*dDocent_Contig_279710	1	18.73
*dDocent_Contig_326075	1	18.73
*dDocent_Contig_128208	1	18.73
*dDocent_Contig_322157	1	18.73
*dDocent_Contig_37660	1	19.82
*dDocent_Contig_320578	1	19.82
*dDocent_Contig_2275	1	19.82
*dDocent_Contig_38328	1	19.82
*dDocent_Contig_66871	1	21.36
*dDocent_Contig_139762	1	21.36
*dDocent_Contig_87617	1	21.36
*dDocent_Contig_352327	1	23.58
*dDocent_Contig_92949	1	23.58
*dDocent_Contig_15840	1	23.77
*dDocent_Contig_4135	1	24.19
*dDocent_Contig_68388	1	24.19
*dDocent_Contig_6914	1	24.44
*dDocent_Contig_35436	1	24.44
*dDocent_Contig_32216	1	25.1
*dDocent_Contig_49867	1	25.1
*dDocent_Contig_22268	1	25.59
*dDocent_Contig_4687	1	26.99
*dDocent_Contig_19111	1	26.99
*dDocent_Contig_158022	1	27.61
*dDocent_Contig_293474	1	27.92
*dDocent_Contig_15153	1	30.97
*dDocent_Contig_86268	1	30.97
*dDocent_Contig_69240	1	30.97
*dDocent_Contig_1291	1	30.97
*dDocent_Contig_339848	1	30.97
*dDocent_Contig_371261	1	30.97
*dDocent_Contig_18304	1	30.97
*dDocent_Contig_95435	1	30.97
*dDocent_Contig_53428	1	30.97
*dDocent_Contig_31111	1	30.97
*dDocent_Contig_7987	1	30.97
*dDocent_Contig_117373	1	30.97
*dDocent_Contig_5819	1	30.97
*dDocent_Contig_7928	1	33.64
*dDocent_Contig_9130	1	33.64
*dDocent_Contig_201222	1	33.64
*dDocent_Contig_12514	1	33.64
*dDocent_Contig_4919	1	33.64
*dDocent_Contig_44713	1	33.64
*dDocent_Contig_56538	1	34.5
*dDocent_Contig_396202	1	34.5
*dDocent_Contig_32568	1	35.16
*dDocent_Contig_311739	1	35.16
*dDocent_Contig_8169	1	35.16
*dDocent_Contig_256167	1	35.16
*dDocent_Contig_3398	1	35.16
*dDocent_Contig_201792	1	35.16
*dDocent_Contig_34189	1	35.16
*dDocent_Contig_66356	1	35.16
*dDocent_Contig_356691	1	35.16
*dDocent_Contig_18164	1	36.32
*dDocent_Contig_10881	1	39.79
*dDocent_Contig_146193	1	39.79
*dDocent_Contig_112195	1	39.79
*dDocent_Contig_24578	1	39.79
*dDocent_Contig_5242	1	39.79
*dDocent_Contig_13842	1	46.83
*dDocent_Contig_83043	1	47.52
*dDocent_Contig_38071	1	47.61
*dDocent_Contig_77555	1	47.61
*dDocent_Contig_11681	1	47.61
*dDocent_Contig_28819	1	47.61
*dDocent_Contig_23004	1	47.61
*dDocent_Contig_172657	1	47.61
*dDocent_Contig_47941	1	47.61
*dDocent_Contig_61661	1	47.61
*dDocent_Contig_19123	1	47.61
*dDocent_Contig_366527	1	47.61
*dDocent_Contig_52743	1	47.61
*dDocent_Contig_29138	1	50.34
*dDocent_Contig_117908	1	50.68
*dDocent_Contig_256241	1	52.97
*dDocent_Contig_104202	1	53.5
*dDocent_Contig_56892	1	53.5
*dDocent_Contig_90638	1	53.72
*dDocent_Contig_12373	1	53.88
*dDocent_Contig_178549	1	54.05
*dDocent_Contig_322	1	54.28
*dDocent_Contig_165900	1	54.28
*dDocent_Contig_38654	1	54.43
*dDocent_Contig_34792	1	54.43
*dDocent_Contig_161242	1	54.43
*dDocent_Contig_183753	1	54.58
*dDocent_Contig_12156	1	55.83
*dDocent_Contig_16360	1	57.08
*dDocent_Contig_197038	1	57.39
*dDocent_Contig_23860	1	57.77
*dDocent_Contig_1577	1	57.77
*dDocent_Contig_147380	1	57.77
*dDocent_Contig_123426	1	57.77
*dDocent_Contig_112837	1	57.77
*dDocent_Contig_16298	1	57.91
*dDocent_Contig_49041	1	57.91
*dDocent_Contig_66465	1	57.91
*dDocent_Contig_47619	1	57.91
*dDocent_Contig_65613	1	57.91
*dDocent_Contig_46589	1	58.07
*dDocent_Contig_68004	1	59.08
*dDocent_Contig_21235	1	59.08
*dDocent_Contig_200617	1	59.75
*dDocent_Contig_321056	1	59.75
*dDocent_Contig_46775	1	60.95
*dDocent_Contig_9	1	64.83
*dDocent_Contig_17439	1	65.46
*dDocent_Contig_32956	10	0
*dDocent_Contig_3457	10	0.67
*dDocent_Contig_37112	10	0.67
*dDocent_Contig_49287	10	0.67
*dDocent_Contig_43470	10	0.67
*dDocent_Contig_36728	10	0.67
*dDocent_Contig_34060	10	2.14
*dDocent_Contig_37011	10	3.62
*dDocent_Contig_48314	10	5.1
*dDocent_Contig_88256	10	6.46
*dDocent_Contig_93311	10	9.56
*dDocent_Contig_1519	10	9.56
*dDocent_Contig_355463	10	11.28
*dDocent_Contig_13350	10	11.28
*dDocent_Contig_17712	10	11.28
*dDocent_Contig_9013	10	11.59
*dDocent_Contig_2154	10	12.64
*dDocent_Contig_364917	10	13.73
*dDocent_Contig_36931	10	14.39
*dDocent_Contig_63921	10	14.54
*dDocent_Contig_68790	10	14.7
*dDocent_Contig_375567	10	14.7
*dDocent_Contig_264891	10	15.1
*dDocent_Contig_21053	10	16.47
*dDocent_Contig_64895	10	17.16
*dDocent_Contig_85212	10	17.16
*dDocent_Contig_28525	10	17.22
*dDocent_Contig_223375	10	18.49
*dDocent_Contig_23830	10	19.57
*dDocent_Contig_12674	10	19.91
*dDocent_Contig_118320	10	20.25
*dDocent_Contig_108402	10	20.53
*dDocent_Contig_48611	10	20.59
*dDocent_Contig_21319	10	20.59
*dDocent_Contig_22832	10	20.59
*dDocent_Contig_18188	10	22.01
*dDocent_Contig_50498	10	22.96
*dDocent_Contig_172285	10	23.27
*dDocent_Contig_98910	10	23.27
*dDocent_Contig_79517	10	23.58
*dDocent_Contig_1177	10	23.58
*dDocent_Contig_85216	10	25.19
*dDocent_Contig_24685	10	26.37
*dDocent_Contig_11248	10	26.37
*dDocent_Contig_274264	10	28.53
*dDocent_Contig_3454	10	28.53
*dDocent_Contig_90559	10	29.07
*dDocent_Contig_3559	10	30.06
*dDocent_Contig_7944	10	30.07
*dDocent_Contig_7467	10	31.3
*dDocent_Contig_22346	10	32.54
*dDocent_Contig_74477	10	32.81
*dDocent_Contig_172611	10	34.61
*dDocent_Contig_14506	10	34.61
*dDocent_Contig_15699	10	35.28
*dDocent_Contig_120683	10	35.39
*dDocent_Contig_2088	10	35.39
*dDocent_Contig_51425	10	35.39
*dDocent_Contig_390204	10	35.39
*dDocent_Contig_44252	10	35.39
*dDocent_Contig_73753	10	35.39
*dDocent_Contig_30483	10	35.39
*dDocent_Contig_27437	10	35.39
*dDocent_Contig_10400	10	35.61
*dDocent_Contig_18333	10	35.61
*dDocent_Contig_20609	10	35.94
*dDocent_Contig_63932	10	35.97
*dDocent_Contig_64534	10	35.97
*dDocent_Contig_13508	10	38.5
*dDocent_Contig_54778	10	38.5
*dDocent_Contig_719	10	38.57
*dDocent_Contig_50518	10	39
*dDocent_Contig_21480	10	39.12
*dDocent_Contig_5889	10	39.12
*dDocent_Contig_31796	10	39.74
*dDocent_Contig_129569	10	40.76
*dDocent_Contig_1301	10	41.28
*dDocent_Contig_48250	10	41.28
*dDocent_Contig_354961	10	43.14
*dDocent_Contig_34	10	43.14
*dDocent_Contig_24473	10	43.45
*dDocent_Contig_33361	10	43.45
*dDocent_Contig_394960	10	43.81
*dDocent_Contig_51099	10	43.81
*dDocent_Contig_9392	10	48.4
*dDocent_Contig_18146	10	48.72
*dDocent_Contig_20865	10	49.4
*dDocent_Contig_15311	10	52.27
*dDocent_Contig_73600	10	52.81
*dDocent_Contig_51314	10	53.56
*dDocent_Contig_127992	10	53.56
*dDocent_Contig_120577	10	53.56
*dDocent_Contig_45635	10	53.56
*dDocent_Contig_10572	10	53.56
*dDocent_Contig_179567	10	55.87
*dDocent_Contig_37463	10	56.48
*dDocent_Contig_137144	10	56.49
*dDocent_Contig_5062	10	56.72
*dDocent_Contig_384622	10	57.12
*dDocent_Contig_3187	10	58.07
*dDocent_Contig_87834	10	58.07
*dDocent_Contig_53830	10	58.39
*dDocent_Contig_169592	10	58.46
*dDocent_Contig_31781	10	59.85
*dDocent_Contig_305441	10	59.85
*dDocent_Contig_23730	10	60.89
*dDocent_Contig_230212	10	60.89
*dDocent_Contig_118755	10	61.58
*dDocent_Contig_103216	10	61.83
*dDocent_Contig_57288	10	61.91
*dDocent_Contig_330536	10	62.47
*dDocent_Contig_43997	10	62.63
*dDocent_Contig_25808	10	62.78
*dDocent_Contig_228442	10	64.32
*dDocent_Contig_39616	10	65.25
*dDocent_Contig_593	10	65.25
*dDocent_Contig_76476	10	65.87
*dDocent_Contig_315251	10	65.87
*dDocent_Contig_4641	11	0
*dDocent_Contig_91933	11	1.16
*dDocent_Contig_197372	11	1.16
*dDocent_Contig_16839	11	1.16
*dDocent_Contig_19137	11	1.16
*dDocent_Contig_187281	11	6.76
*dDocent_Contig_5207	11	6.76
*dDocent_Contig_25020	11	6.76
*dDocent_Contig_392195	11	6.76
*dDocent_Contig_904	11	6.76
*dDocent_Contig_15702	11	7.76
*dDocent_Contig_236367	11	8.38
*dDocent_Contig_5401	11	8.69
*dDocent_Contig_26839	11	9.3
*dDocent_Contig_152405	11	9.3
*dDocent_Contig_56798	11	9.31
*dDocent_Contig_96847	11	9.92
*dDocent_Contig_14391	11	9.92
*dDocent_Contig_264083	11	9.92
*dDocent_Contig_364420	11	9.92
*dDocent_Contig_568	11	9.92
*dDocent_Contig_70827	11	10.85
*dDocent_Contig_52004	11	12.88
*dDocent_Contig_18330	11	13.99
*dDocent_Contig_184007	11	15.29
*dDocent_Contig_12642	11	16.59
*dDocent_Contig_29636	11	16.59
*dDocent_Contig_30539	11	16.59
*dDocent_Contig_286213	11	16.59
*dDocent_Contig_10459	11	16.59
*dDocent_Contig_48005	11	16.59
*dDocent_Contig_31792	11	16.59
*dDocent_Contig_143714	11	17.54
*dDocent_Contig_7065	11	19.64
*dDocent_Contig_89	11	21.32
*dDocent_Contig_28577	11	22.06
*dDocent_Contig_12806	11	22.67
*dDocent_Contig_24110	11	22.67
*dDocent_Contig_124034	11	22.67
*dDocent_Contig_53	11	22.67
*dDocent_Contig_396511	11	23
*dDocent_Contig_54040	11	23.31
*dDocent_Contig_132290	11	24
*dDocent_Contig_91501	11	24.33
*dDocent_Contig_317529	11	24.67
*dDocent_Contig_333716	11	25
*dDocent_Contig_255823	11	25.25
*dDocent_Contig_93835	11	25.25
*dDocent_Contig_19168	11	25.25
*dDocent_Contig_9708	11	25.25
*dDocent_Contig_84028	11	25.25
*dDocent_Contig_8679	11	25.25
*dDocent_Contig_86033	11	25.25
*dDocent_Contig_32774	11	25.25
*dDocent_Contig_226704	11	25.33
*dDocent_Contig_101762	11	25.33
*dDocent_Contig_56340	11	27.02
*dDocent_Contig_31290	11	28.86
*dDocent_Contig_229737	11	29.53
*dDocent_Contig_59488	11	30.44
*dDocent_Contig_223802	11	31.28
*dDocent_Contig_327671	11	31.52
*dDocent_Contig_3933	11	32.12
*dDocent_Contig_113458	11	32.45
*dDocent_Contig_116082	11	33.37
*dDocent_Contig_958	11	34.21
*dDocent_Contig_16919	11	36.04
*dDocent_Contig_376603	11	36.34
*dDocent_Contig_25556	11	36.88
*dDocent_Contig_104757	11	36.88
*dDocent_Contig_382081	11	37.11
*dDocent_Contig_59935	11	37.55
*dDocent_Contig_6698	11	37.73
*dDocent_Contig_74363	11	41.75
*dDocent_Contig_100040	11	42.78
*dDocent_Contig_29563	11	44.22
*dDocent_Contig_190056	11	44.22
*dDocent_Contig_2583	11	44.61
*dDocent_Contig_272119	11	44.61
*dDocent_Contig_126668	11	45.77
*dDocent_Contig_65087	11	45.77
*dDocent_Contig_41608	11	45.77
*dDocent_Contig_8373	11	45.77
*dDocent_Contig_78213	11	45.77
*dDocent_Contig_43813	11	49.89
*dDocent_Contig_69792	11	49.89
*dDocent_Contig_23445	11	50.9
*dDocent_Contig_182805	11	50.9
*dDocent_Contig_197457	11	51.02
*dDocent_Contig_46391	11	51.02
*dDocent_Contig_15214	11	54.42
*dDocent_Contig_1779	11	55.18
*dDocent_Contig_42884	11	55.18
*dDocent_Contig_32910	11	55.18
*dDocent_Contig_341717	11	55.18
*dDocent_Contig_32350	11	55.97
*dDocent_Contig_276335	11	58.94
*dDocent_Contig_114867	11	59.11
*dDocent_Contig_8219	11	59.28
*dDocent_Contig_30503	11	59.28
*dDocent_Contig_15415	11	59.28
*dDocent_Contig_19697	11	59.28
*dDocent_Contig_79376	11	59.28
*dDocent_Contig_1655	11	59.37
*dDocent_Contig_9250	11	61.55
*dDocent_Contig_212542	11	61.55
*dDocent_Contig_28149	11	63.74
*dDocent_Contig_105803	11	63.89
*dDocent_Contig_209851	11	63.89
*dDocent_Contig_138918	11	63.89
*dDocent_Contig_24873	11	64.05
*dDocent_Contig_33309	11	65.97
*dDocent_Contig_1061	12	0
*dDocent_Contig_9892	12	1.85
*dDocent_Contig_5900	12	2.47
*dDocent_Contig_118220	12	3.66
*dDocent_Contig_181394	12	6.97
*dDocent_Contig_38156	12	6.97
*dDocent_Contig_74741	12	6.97
*dDocent_Contig_6811	12	7.74
*dDocent_Contig_5465	12	8.41
*dDocent_Contig_81944	12	8.82
*dDocent_Contig_41762	12	8.86
*dDocent_Contig_49203	12	9.75
*dDocent_Contig_20038	12	10.08
*dDocent_Contig_4389	12	10.25
*dDocent_Contig_15457	12	10.41
*dDocent_Contig_179212	12	10.41
*dDocent_Contig_32995	12	10.41
*dDocent_Contig_19289	12	10.41
*dDocent_Contig_30840	12	10.41
*dDocent_Contig_57708	12	10.41
*dDocent_Contig_21587	12	10.41
*dDocent_Contig_26942	12	10.41
*dDocent_Contig_29713	12	10.41
*dDocent_Contig_171172	12	11.08
*dDocent_Contig_10181	12	11.42
*dDocent_Contig_10034	12	11.42
*dDocent_Contig_3862	12	11.49
*dDocent_Contig_52450	12	11.49
*dDocent_Contig_21681	12	11.49
*dDocent_Contig_30077	12	12.72
*dDocent_Contig_22869	12	14.07
*dDocent_Contig_24383	12	14.58
*dDocent_Contig_16668	12	14.82
*dDocent_Contig_16265	12	14.82
*dDocent_Contig_91516	12	14.82
*dDocent_Contig_13707	12	14.82
*dDocent_Contig_117947	12	14.85
*dDocent_Contig_17747	12	15.16
*dDocent_Contig_40269	12	15.16
*dDocent_Contig_301685	12	15.62
*dDocent_Contig_55010	12	16.08
*dDocent_Contig_255326	12	16.08
*dDocent_Contig_66602	12	17.54
*dDocent_Contig_78485	12	17.87
*dDocent_Contig_95748	12	18.54
*dDocent_Contig_74233	12	19.27
*dDocent_Contig_233200	12	21.06
*dDocent_Contig_20000	12	21.41
*dDocent_Contig_122239	12	22.02
*dDocent_Contig_7808	12	22.18
*dDocent_Contig_34141	12	22.33
*dDocent_Contig_122156	12	22.49
*dDocent_Contig_40220	12	22.49
*dDocent_Contig_122349	12	22.49
*dDocent_Contig_15924	12	22.64
*dDocent_Contig_12971	12	24.49
*dDocent_Contig_36915	12	24.49
*dDocent_Contig_214776	12	24.49
*dDocent_Contig_10414	12	26.15
*dDocent_Contig_895	12	26.72
*dDocent_Contig_119334	12	26.72
*dDocent_Contig_113733	12	26.72
*dDocent_Contig_9213	12	26.72
*dDocent_Contig_221942	12	26.72
*dDocent_Contig_92557	12	28.75
*dDocent_Contig_257318	12	30.94
*dDocent_Contig_39799	12	31.55
*dDocent_Contig_393403	12	32.17
*dDocent_Contig_74001	12	32.17
*dDocent_Contig_24843	12	32.17
*dDocent_Contig_112900	12	32.89
*dDocent_Contig_221276	12	33.9
*dDocent_Contig_31690	12	34.24
*dDocent_Contig_95057	12	34.65
*dDocent_Contig_10799	12	35.43
*dDocent_Contig_79382	12	35.94
*dDocent_Contig_77385	12	36.2
*dDocent_Contig_276408	12	36.2
*dDocent_Contig_10858	12	37.44
*dDocent_Contig_23306	12	37.97
*dDocent_Contig_3765	12	37.97
*dDocent_Contig_25389	12	38.05
*dDocent_Contig_46225	12	38.05
*dDocent_Contig_9044	12	39.27
*dDocent_Contig_14518	12	39.6
*dDocent_Contig_242112	12	40.06
*dDocent_Contig_99215	12	40.52
*dDocent_Contig_35533	12	40.83
*dDocent_Contig_23286	12	41.02
*dDocent_Contig_4603	12	43.05
*dDocent_Contig_42140	12	44.05
*dDocent_Contig_388381	12	44.52
*dDocent_Contig_41166	12	44.9
*dDocent_Contig_77372	12	45.05
*dDocent_Contig_134526	12	45.05
*dDocent_Contig_3150	12	45.06
*dDocent_Contig_6882	12	46.06
*dDocent_Contig_78100	12	46.39
*dDocent_Contig_91723	12	46.39
*dDocent_Contig_123429	12	50.9
*dDocent_Contig_14368	12	53.27
*dDocent_Contig_236369	12	53.27
*dDocent_Contig_178055	12	53.27
*dDocent_Contig_121590	12	53.27
*dDocent_Contig_16100	12	54.27
*dDocent_Contig_7350	12	55.58
*dDocent_Contig_99236	12	55.83
*dDocent_Contig_275150	12	59.02
*dDocent_Contig_22902	12	59.39
*dDocent_Contig_214162	12	61.19
*dDocent_Contig_203924	12	62.11
*dDocent_Contig_56836	12	62.11
*dDocent_Contig_92057	12	62.11
*dDocent_Contig_84608	12	62.11
*dDocent_Contig_60514	12	62.73
*dDocent_Contig_16259	12	63.35
*dDocent_Contig_73852	12	64.52
*dDocent_Contig_53836	12	64.59
*dDocent_Contig_13646	12	65.54
*dDocent_Contig_5415	12	66.44
*dDocent_Contig_104541	12	66.75
*dDocent_Contig_11036	12	66.91
*dDocent_Contig_126711	12	66.91
*dDocent_Contig_105366	12	67.06
*dDocent_Contig_167624	12	67.07
*dDocent_Contig_67109	12	67.07
*dDocent_Contig_330040	12	67.24
*dDocent_Contig_43640	12	67.41
*dDocent_Contig_54340	12	67.41
*dDocent_Contig_25932	12	67.57
*dDocent_Contig_118765	12	68.24
*dDocent_Contig_56370	12	68.92
*dDocent_Contig_188003	12	69.54
*dDocent_Contig_397821	12	69.55
*dDocent_Contig_353750	12	69.55
*dDocent_Contig_233802	12	70.79
*dDocent_Contig_202451	13	0
*dDocent_Contig_96081	13	0
*dDocent_Contig_8672	13	0
*dDocent_Contig_50596	13	0.66
*dDocent_Contig_78739	13	0.66
*dDocent_Contig_15010	13	0.67
*dDocent_Contig_110104	13	0.83
*dDocent_Contig_2971	13	0.83
*dDocent_Contig_1658	13	1.4
*dDocent_Contig_149738	13	1.4
*dDocent_Contig_1836	13	1.4
*dDocent_Contig_312952	13	1.4
*dDocent_Contig_358966	13	3.56
*dDocent_Contig_6738	13	3.56
*dDocent_Contig_33478	13	3.56
*dDocent_Contig_59839	13	3.56
*dDocent_Contig_7326	13	3.56
*dDocent_Contig_129491	13	4.36
*dDocent_Contig_7424	13	7.69
*dDocent_Contig_400317	13	7.69
*dDocent_Contig_52880	13	7.99
*dDocent_Contig_7800	13	8.3
*dDocent_Contig_371259	13	8.61
*dDocent_Contig_19101	13	8.61
*dDocent_Contig_109523	13	8.61
*dDocent_Contig_108413	13	8.69
*dDocent_Contig_8145	13	8.92
*dDocent_Contig_32115	13	9.23
*dDocent_Contig_293796	13	9.23
*dDocent_Contig_131515	13	9.75
*dDocent_Contig_14575	13	11.17
*dDocent_Contig_45954	13	12.24
*dDocent_Contig_9191	13	16.56
*dDocent_Contig_120125	13	16.56
*dDocent_Contig_149539	13	16.56
*dDocent_Contig_3969	13	16.56
*dDocent_Contig_198003	13	16.56
*dDocent_Contig_11608	13	16.56
*dDocent_Contig_364497	13	16.56
*dDocent_Contig_56128	13	16.56
*dDocent_Contig_300903	13	17.53
*dDocent_Contig_79522	13	19.47
*dDocent_Contig_20838	13	19.47
*dDocent_Contig_13005	13	19.78
*dDocent_Contig_46846	13	20.09
*dDocent_Contig_14672	13	21.68
*dDocent_Contig_128564	13	22.88
*dDocent_Contig_7106	13	25.88
*dDocent_Contig_94634	13	25.88
*dDocent_Contig_159109	13	25.88
*dDocent_Contig_34603	13	25.88
*dDocent_Contig_239372	13	25.88
*dDocent_Contig_301372	13	25.88
*dDocent_Contig_99077	13	25.88
*dDocent_Contig_47561	13	27.52
*dDocent_Contig_36832	13	28.21
*dDocent_Contig_165136	13	28.89
*dDocent_Contig_11611	13	29.37
*dDocent_Contig_164762	13	29.37
*dDocent_Contig_157446	13	29.56
*dDocent_Contig_2125	13	30.14
*dDocent_Contig_93424	13	30.92
*dDocent_Contig_275339	13	30.92
*dDocent_Contig_147070	13	31.6
*dDocent_Contig_23695	13	31.6
*dDocent_Contig_56302	13	31.6
*dDocent_Contig_280139	13	32.15
*dDocent_Contig_31986	13	32.15
*dDocent_Contig_13478	13	32.31
*dDocent_Contig_176684	13	32.31
*dDocent_Contig_4715	13	32.46
*dDocent_Contig_316810	13	33.62
*dDocent_Contig_15309	13	33.62
*dDocent_Contig_125275	13	33.62
*dDocent_Contig_137371	13	34.63
*dDocent_Contig_1422	13	36.68
*dDocent_Contig_27079	13	37.34
*dDocent_Contig_84818	13	40.19
*dDocent_Contig_27373	13	40.58
*dDocent_Contig_10816	13	40.83
*dDocent_Contig_43510	13	44.62
*dDocent_Contig_37671	13	45.8
*dDocent_Contig_75112	13	46.42
*dDocent_Contig_327	13	47.04
*dDocent_Contig_56759	13	49.16
*dDocent_Contig_9384	13	50.09
*dDocent_Contig_4692	13	50.47
*dDocent_Contig_73664	13	53.18
*dDocent_Contig_13164	13	53.81
*dDocent_Contig_147906	13	54.12
*dDocent_Contig_20310	13	54.42
*dDocent_Contig_63722	13	54.58
*dDocent_Contig_33409	13	54.73
*dDocent_Contig_71710	13	54.73
*dDocent_Contig_2315	13	54.9
*dDocent_Contig_6638	13	55.24
*dDocent_Contig_64438	13	55.24
*dDocent_Contig_103448	13	55.56
*dDocent_Contig_386896	13	57.59
*dDocent_Contig_149363	13	59.06
*dDocent_Contig_69859	13	60.31
*dDocent_Contig_13343	13	60.31
*dDocent_Contig_201958	13	60.32
*dDocent_Contig_69393	13	61.54
*dDocent_Contig_26911	13	61.66
*dDocent_Contig_69050	13	62.33
*dDocent_Contig_26199	13	62.77
*dDocent_Contig_69880	13	62.77
*dDocent_Contig_5447	13	62.77
*dDocent_Contig_11158	13	64.35
*dDocent_Contig_148518	13	64.35
*dDocent_Contig_35494	14	0
*dDocent_Contig_39041	14	0
*dDocent_Contig_38784	14	0
*dDocent_Contig_5199	14	0.08
*dDocent_Contig_247362	14	0.16
*dDocent_Contig_3967	14	0.16
*dDocent_Contig_131536	14	0.31
*dDocent_Contig_15093	14	1.11
*dDocent_Contig_355399	14	2.16
*dDocent_Contig_130331	14	2.16
*dDocent_Contig_144102	14	2.16
*dDocent_Contig_42303	14	2.78
*dDocent_Contig_54424	14	3.7
*dDocent_Contig_15647	14	4.33
*dDocent_Contig_53537	14	4.33
*dDocent_Contig_30074	14	6.81
*dDocent_Contig_83576	14	6.96
*dDocent_Contig_112066	14	7.12
*dDocent_Contig_26812	14	7.27
*dDocent_Contig_23998	14	7.27
*dDocent_Contig_154542	14	7.91
*dDocent_Contig_17818	14	8.69
*dDocent_Contig_38486	14	8.69
*dDocent_Contig_378632	14	8.69
*dDocent_Contig_97542	14	8.69
*dDocent_Contig_97259	14	8.97
*dDocent_Contig_11849	14	8.97
*dDocent_Contig_306535	14	9.48
*dDocent_Contig_56244	14	9.9
*dDocent_Contig_250683	14	9.9
*dDocent_Contig_48750	14	10.36
*dDocent_Contig_54112	14	10.83
*dDocent_Contig_29317	14	13.92
*dDocent_Contig_12730	14	14
*dDocent_Contig_26947	14	14
*dDocent_Contig_22663	14	15.46
*dDocent_Contig_172678	14	15.46
*dDocent_Contig_4686	14	16.1
*dDocent_Contig_65792	14	16.43
*dDocent_Contig_663	14	16.76
*dDocent_Contig_301600	14	16.82
*dDocent_Contig_13057	14	18.53
*dDocent_Contig_102859	14	19.21
*dDocent_Contig_36338	14	19.44
*dDocent_Contig_1745	14	19.68
*dDocent_Contig_101213	14	19.68
*dDocent_Contig_104597	14	20.14
*dDocent_Contig_1287	14	20.76
*dDocent_Contig_121057	14	21.36
*dDocent_Contig_66060	14	22.26
*dDocent_Contig_9983	14	22.6
*dDocent_Contig_9310	14	22.79
*dDocent_Contig_128812	14	22.93
*dDocent_Contig_76097	14	23.93
*dDocent_Contig_146769	14	24.6
*dDocent_Contig_53800	14	24.81
*dDocent_Contig_10950	14	26.87
*dDocent_Contig_32126	14	27.15
*dDocent_Contig_2753	14	27.92
*dDocent_Contig_87663	14	29.44
*dDocent_Contig_156793	14	31.35
*dDocent_Contig_8427	14	31.96
*dDocent_Contig_242541	14	31.96
*dDocent_Contig_3315	14	35.05
*dDocent_Contig_149762	14	35.36
*dDocent_Contig_8979	14	35.67
*dDocent_Contig_48785	14	36.29
*dDocent_Contig_396914	14	36.29
*dDocent_Contig_16476	14	36.62
*dDocent_Contig_156439	14	36.62
*dDocent_Contig_208497	14	36.62
*dDocent_Contig_35592	14	36.62
*dDocent_Contig_279649	14	36.62
*dDocent_Contig_65678	14	36.62
*dDocent_Contig_9145	14	36.62
*dDocent_Contig_21841	14	36.62
*dDocent_Contig_322069	14	36.62
*dDocent_Contig_20908	14	36.95
*dDocent_Contig_61920	14	37.12
*dDocent_Contig_406	14	37.12
*dDocent_Contig_40296	14	37.22
*dDocent_Contig_1470	14	37.29
*dDocent_Contig_39544	14	37.96
*dDocent_Contig_139122	14	39.23
*dDocent_Contig_14186	14	39.99
*dDocent_Contig_130064	14	42.01
*dDocent_Contig_167913	14	42.72
*dDocent_Contig_59834	14	46.14
*dDocent_Contig_9535	14	46.67
*dDocent_Contig_8800	14	48.87
*dDocent_Contig_52501	14	49.7
*dDocent_Contig_32565	14	50.54
*dDocent_Contig_11090	14	50.55
*dDocent_Contig_213977	14	51.88
*dDocent_Contig_55476	14	52.58
*dDocent_Contig_102244	14	53.2
*dDocent_Contig_21421	14	53.2
*dDocent_Contig_19919	15	0
*dDocent_Contig_120251	15	0
*dDocent_Contig_285561	15	1.85
*dDocent_Contig_9840	15	1.85
*dDocent_Contig_19799	15	1.85
*dDocent_Contig_94639	15	2.47
*dDocent_Contig_300354	15	2.5
*dDocent_Contig_7845	15	2.67
*dDocent_Contig_119333	15	2.67
*dDocent_Contig_28646	15	2.67
*dDocent_Contig_8855	15	2.67
*dDocent_Contig_319453	15	2.67
*dDocent_Contig_125322	15	2.67
*dDocent_Contig_128151	15	3.96
*dDocent_Contig_15429	15	4.32
*dDocent_Contig_106618	15	8.34
*dDocent_Contig_189129	15	9.27
*dDocent_Contig_55707	15	9.27
*dDocent_Contig_104204	15	9.27
*dDocent_Contig_17057	15	9.27
*dDocent_Contig_19889	15	9.27
*dDocent_Contig_25887	15	9.57
*dDocent_Contig_84748	15	16.55
*dDocent_Contig_6029	15	16.68
*dDocent_Contig_50732	15	18.54
*dDocent_Contig_19061	15	20.52
*dDocent_Contig_365182	15	21.94
*dDocent_Contig_26381	15	21.94
*dDocent_Contig_31001	15	22.21
*dDocent_Contig_21452	15	22.58
*dDocent_Contig_120759	15	22.58
*dDocent_Contig_3025	15	22.58
*dDocent_Contig_22427	15	22.58
*dDocent_Contig_101841	15	22.58
*dDocent_Contig_63665	15	22.95
*dDocent_Contig_79551	15	24.12
*dDocent_Contig_96731	15	25.59
*dDocent_Contig_2040	15	25.68
*dDocent_Contig_48424	15	29.7
*dDocent_Contig_12143	15	29.7
*dDocent_Contig_382805	15	29.7
*dDocent_Contig_185668	15	30.38
*dDocent_Contig_30071	15	30.83
*dDocent_Contig_11919	15	31.07
*dDocent_Contig_2478	15	31.86
*dDocent_Contig_24691	15	32.87
*dDocent_Contig_314536	15	34.28
*dDocent_Contig_23307	15	37.23
*dDocent_Contig_6955	15	37.23
*dDocent_Contig_243491	15	37.23
*dDocent_Contig_25572	15	37.23
*dDocent_Contig_6141	15	37.23
*dDocent_Contig_13315	15	37.23
*dDocent_Contig_360249	15	39.31
*dDocent_Contig_61954	15	39.39
*dDocent_Contig_3098	15	39.39
*dDocent_Contig_362062	15	40.01
*dDocent_Contig_192508	15	40.01
*dDocent_Contig_15049	15	40.98
*dDocent_Contig_313857	15	41.48
*dDocent_Contig_32931	15	42.48
*dDocent_Contig_294967	15	44.04
*dDocent_Contig_132335	15	44.66
*dDocent_Contig_50758	15	46.85
*dDocent_Contig_16362	15	46.85
*dDocent_Contig_122064	15	47.32
*dDocent_Contig_319839	15	47.32
*dDocent_Contig_13302	15	47.65
*dDocent_Contig_10422	15	47.78
*dDocent_Contig_275327	15	51.18
*dDocent_Contig_30705	15	51.8
*dDocent_Contig_138566	15	52.42
*dDocent_Contig_281132	15	52.42
*dDocent_Contig_642	15	58.76
*dDocent_Contig_195082	15	58.76
*dDocent_Contig_136639	15	58.76
*dDocent_Contig_9857	15	58.76
*dDocent_Contig_58265	15	58.76
*dDocent_Contig_233503	15	58.76
*dDocent_Contig_157701	15	58.76
*dDocent_Contig_17365	15	58.76
*dDocent_Contig_7440	15	58.76
*dDocent_Contig_44054	15	58.76
*dDocent_Contig_78385	15	58.76
*dDocent_Contig_304969	15	58.76
*dDocent_Contig_7246	15	58.76
*dDocent_Contig_196966	15	58.76
*dDocent_Contig_2335	15	58.76
*dDocent_Contig_35702	15	60.77
*dDocent_Contig_11136	15	60.77
*dDocent_Contig_45297	15	60.77
*dDocent_Contig_1316	15	60.77
*dDocent_Contig_2225	15	60.77
*dDocent_Contig_16925	15	60.77
*dDocent_Contig_99398	15	61.39
*dDocent_Contig_66737	15	73.68
*dDocent_Contig_10960	15	73.68
*dDocent_Contig_39327	15	73.68
*dDocent_Contig_95051	15	73.68
*dDocent_Contig_26268	15	73.68
*dDocent_Contig_271265	15	74.35
*dDocent_Contig_108626	16	0
*dDocent_Contig_107765	16	0.67
*dDocent_Contig_3045	16	6.85
*dDocent_Contig_7023	16	7.63
*dDocent_Contig_18567	16	7.96
*dDocent_Contig_27644	16	7.96
*dDocent_Contig_40899	16	7.96
*dDocent_Contig_57682	16	7.96
*dDocent_Contig_83882	16	7.96
*dDocent_Contig_43065	16	9.32
*dDocent_Contig_238701	16	9.63
*dDocent_Contig_118495	16	9.63
*dDocent_Contig_14866	16	11.18
*dDocent_Contig_73477	16	11.18
*dDocent_Contig_155556	16	11.33
*dDocent_Contig_165344	16	11.33
*dDocent_Contig_159850	16	11.33
*dDocent_Contig_189931	16	11.33
*dDocent_Contig_3380	16	11.49
*dDocent_Contig_124762	16	13.27
*dDocent_Contig_1512	16	13.27
*dDocent_Contig_346936	16	13.27
*dDocent_Contig_204278	16	13.27
*dDocent_Contig_7844	16	15.22
*dDocent_Contig_26684	16	15.22
*dDocent_Contig_14237	16	16.43
*dDocent_Contig_2691	16	16.58
*dDocent_Contig_56593	16	17.49
*dDocent_Contig_219112	16	18.6
*dDocent_Contig_343391	16	20.91
*dDocent_Contig_52532	16	22.49
*dDocent_Contig_10873	16	22.75
*dDocent_Contig_97611	16	22.92
*dDocent_Contig_50281	16	22.99
*dDocent_Contig_42225	16	23.23
*dDocent_Contig_2650	16	23.85
*dDocent_Contig_141300	16	24
*dDocent_Contig_93946	16	24
*dDocent_Contig_27570	16	24.31
*dDocent_Contig_202930	16	24.31
*dDocent_Contig_83538	16	24.31
*dDocent_Contig_6658	16	24.62
*dDocent_Contig_333242	16	24.62
*dDocent_Contig_12831	16	24.62
*dDocent_Contig_20783	16	24.62
*dDocent_Contig_29327	16	25.11
*dDocent_Contig_16805	16	25.51
*dDocent_Contig_53396	16	27.87
*dDocent_Contig_52143	16	28.59
*dDocent_Contig_71529	16	28.63
*dDocent_Contig_137502	16	28.63
*dDocent_Contig_15064	16	28.63
*dDocent_Contig_36829	16	31.06
*dDocent_Contig_189298	16	31.06
*dDocent_Contig_134968	16	31.06
*dDocent_Contig_25548	16	31.06
*dDocent_Contig_85247	16	31.06
*dDocent_Contig_37785	16	31.28
*dDocent_Contig_371139	16	31.28
*dDocent_Contig_8882	16	31.95
*dDocent_Contig_219013	16	33.12
*dDocent_Contig_331327	16	33.43
*dDocent_Contig_316571	16	33.8
*dDocent_Contig_146886	16	33.8
*dDocent_Contig_105948	16	33.8
*dDocent_Contig_58288	16	33.8
*dDocent_Contig_305277	16	33.8
*dDocent_Contig_63130	16	34.62
*dDocent_Contig_282858	16	35.8
*dDocent_Contig_57229	16	36.22
*dDocent_Contig_34954	16	36.85
*dDocent_Contig_16160	16	36.98
*dDocent_Contig_69902	16	39.01
*dDocent_Contig_224359	16	39.71
*dDocent_Contig_170920	16	40.11
*dDocent_Contig_183123	16	43.43
*dDocent_Contig_8234	16	46.32
*dDocent_Contig_130341	16	47.84
*dDocent_Contig_14591	16	47.84
*dDocent_Contig_115366	16	47.84
*dDocent_Contig_27794	16	50.65
*dDocent_Contig_60817	16	50.65
*dDocent_Contig_3184	16	50.65
*dDocent_Contig_132967	16	50.65
*dDocent_Contig_265358	16	50.65
*dDocent_Contig_18705	16	50.96
*dDocent_Contig_22610	16	58.84
*dDocent_Contig_190271	16	58.84
*dDocent_Contig_286764	16	58.84
*dDocent_Contig_41318	16	58.84
*dDocent_Contig_9237	16	58.84
*dDocent_Contig_4305	16	58.84
*dDocent_Contig_61940	16	58.84
*dDocent_Contig_9265	16	58.84
*dDocent_Contig_12934	16	58.84
*dDocent_Contig_296916	16	58.84
*dDocent_Contig_40650	16	58.84
*dDocent_Contig_208354	16	58.84
*dDocent_Contig_149785	16	58.84
*dDocent_Contig_35656	16	58.84
*dDocent_Contig_84389	16	58.84
*dDocent_Contig_339518	16	66.52
*dDocent_Contig_53447	16	68.23
*dDocent_Contig_62851	16	68.23
*dDocent_Contig_331593	16	68.23
*dDocent_Contig_63407	16	68.23
*dDocent_Contig_1580	16	68.23
*dDocent_Contig_5377	16	68.23
*dDocent_Contig_343567	16	68.23
*dDocent_Contig_59202	16	68.23
*dDocent_Contig_378878	16	68.23
*dDocent_Contig_1138	16	68.23
*dDocent_Contig_12340	16	68.23
*dDocent_Contig_78148	16	68.23
*dDocent_Contig_304729	16	68.23
*dDocent_Contig_54855	16	68.23
*dDocent_Contig_15328	16	68.23
*dDocent_Contig_12039	17	0
*dDocent_Contig_159654	17	2
*dDocent_Contig_126987	17	2.5
*dDocent_Contig_220558	17	3.12
*dDocent_Contig_243672	17	3.74
*dDocent_Contig_21227	17	3.74
*dDocent_Contig_80895	17	3.74
*dDocent_Contig_1912	17	4.03
*dDocent_Contig_78761	17	4.03
*dDocent_Contig_115567	17	4.03
*dDocent_Contig_379939	17	4.03
*dDocent_Contig_13573	17	4.05
*dDocent_Contig_8489	17	4.05
*dDocent_Contig_209055	17	4.05
*dDocent_Contig_169085	17	4.36
*dDocent_Contig_400071	17	5.12
*dDocent_Contig_83020	17	5.29
*dDocent_Contig_223621	17	6.23
*dDocent_Contig_39526	17	8.08
*dDocent_Contig_19203	17	8.44
*dDocent_Contig_8704	17	13.38
*dDocent_Contig_8940	17	14.31
*dDocent_Contig_57412	17	15.05
*dDocent_Contig_20821	17	15.86
*dDocent_Contig_31126	17	15.86
*dDocent_Contig_377556	17	17.71
*dDocent_Contig_6644	17	19.74
*dDocent_Contig_7736	17	21.77
*dDocent_Contig_21045	17	21.77
*dDocent_Contig_2497	17	22.69
*dDocent_Contig_134913	17	24.14
*dDocent_Contig_92061	17	25.14
*dDocent_Contig_282730	17	26.12
*dDocent_Contig_267577	17	26.51
*dDocent_Contig_59548	17	26.68
*dDocent_Contig_9101	17	26.68
*dDocent_Contig_60490	17	26.84
*dDocent_Contig_317730	17	27.64
*dDocent_Contig_5926	17	28.87
*dDocent_Contig_13237	17	28.87
*dDocent_Contig_212784	17	28.87
*dDocent_Contig_88462	17	29.54
*dDocent_Contig_345077	17	30.42
*dDocent_Contig_24719	17	30.55
*dDocent_Contig_21292	17	32.08
*dDocent_Contig_5622	17	32.08
*dDocent_Contig_284156	17	38.5
*dDocent_Contig_26251	17	42.22
*dDocent_Contig_19188	17	42.84
*dDocent_Contig_313224	17	42.84
*dDocent_Contig_10333	17	45
*dDocent_Contig_5360	17	45
*dDocent_Contig_182167	17	46.54
*dDocent_Contig_16645	17	46.94
*dDocent_Contig_115658	17	49.01
*dDocent_Contig_37393	17	49.48
*dDocent_Contig_75562	17	49.5
*dDocent_Contig_1688	17	49.94
*dDocent_Contig_22448	17	50.26
*dDocent_Contig_8438	17	50.26
*dDocent_Contig_8986	17	50.26
*dDocent_Contig_26394	17	50.56
*dDocent_Contig_17011	17	51.5
*dDocent_Contig_337526	17	51.7
*dDocent_Contig_240815	17	52.13
*dDocent_Contig_145411	17	52.72
*dDocent_Contig_135616	17	54.06
*dDocent_Contig_73256	17	54.31
*dDocent_Contig_166840	17	54.93
*dDocent_Contig_30025	17	56.44
*dDocent_Contig_278198	17	56.48
*dDocent_Contig_121543	17	57.12
*dDocent_Contig_20664	17	57.28
*dDocent_Contig_261202	17	57.45
*dDocent_Contig_48707	17	57.78
*dDocent_Contig_10275	17	58.11
*dDocent_Contig_19549	17	58.45
*dDocent_Contig_269043	17	58.45
*dDocent_Contig_4414	17	58.78
*dDocent_Contig_5697	17	59.26
*dDocent_Contig_5532	17	59.41
*dDocent_Contig_240233	17	59.57
*dDocent_Contig_392531	17	59.72
*dDocent_Contig_394281	17	59.88
*dDocent_Contig_1403	17	60.03
*dDocent_Contig_9953	17	60.12
*dDocent_Contig_5386	17	60.19
*dDocent_Contig_31678	17	60.79
*dDocent_Contig_91792	17	60.79
*dDocent_Contig_326223	18	0
*dDocent_Contig_96260	18	1.34
*dDocent_Contig_128509	18	1.34
*dDocent_Contig_82487	18	1.34
*dDocent_Contig_218579	18	1.34
*dDocent_Contig_32099	18	1.34
*dDocent_Contig_34764	18	1.34
*dDocent_Contig_69341	18	1.34
*dDocent_Contig_9670	18	1.5
*dDocent_Contig_129866	18	1.65
*dDocent_Contig_23646	18	1.65
*dDocent_Contig_40425	18	2.27
*dDocent_Contig_185066	18	2.27
*dDocent_Contig_113552	18	2.88
*dDocent_Contig_34257	18	5.67
*dDocent_Contig_14167	18	5.67
*dDocent_Contig_21978	18	5.67
*dDocent_Contig_4216	18	8.34
*dDocent_Contig_29190	18	9.38
*dDocent_Contig_13211	18	10.72
*dDocent_Contig_16253	18	10.72
*dDocent_Contig_11122	18	10.72
*dDocent_Contig_174602	18	10.72
*dDocent_Contig_187802	18	10.72
*dDocent_Contig_206879	18	10.72
*dDocent_Contig_27189	18	11.39
*dDocent_Contig_230190	18	11.39
*dDocent_Contig_102544	18	13.06
*dDocent_Contig_2978	18	15.87
*dDocent_Contig_5942	18	16.56
*dDocent_Contig_150	18	17.55
*dDocent_Contig_5372	18	18.01
*dDocent_Contig_12495	18	18.48
*dDocent_Contig_23555	18	22.5
*dDocent_Contig_165474	18	23.11
*dDocent_Contig_150190	18	23.11
*dDocent_Contig_347143	18	23.11
*dDocent_Contig_134963	18	23.42
*dDocent_Contig_89892	18	25.36
*dDocent_Contig_327203	18	27.45
*dDocent_Contig_21697	18	28.37
*dDocent_Contig_50990	18	28.89
*dDocent_Contig_26877	18	28.94
*dDocent_Contig_212866	18	28.94
*dDocent_Contig_115070	18	29.92
*dDocent_Contig_194468	18	30.57
*dDocent_Contig_212830	18	31.82
*dDocent_Contig_163160	18	33.44
*dDocent_Contig_31240	18	33.44
*dDocent_Contig_245394	18	33.44
*dDocent_Contig_265782	18	33.44
*dDocent_Contig_81415	18	34.85
*dDocent_Contig_4533	18	35.19
*dDocent_Contig_32458	18	35.19
*dDocent_Contig_23976	18	35.19
*dDocent_Contig_35456	18	35.19
*dDocent_Contig_9980	18	35.19
*dDocent_Contig_29128	18	35.19
*dDocent_Contig_301088	18	35.81
*dDocent_Contig_19709	18	37.98
*dDocent_Contig_363792	18	39.07
*dDocent_Contig_43009	18	39.07
*dDocent_Contig_132994	18	40.15
*dDocent_Contig_330230	18	41
*dDocent_Contig_116123	18	42.35
*dDocent_Contig_11109	18	43.35
*dDocent_Contig_243398	18	43.52
*dDocent_Contig_1092	18	43.68
*dDocent_Contig_19554	18	44.16
*dDocent_Contig_7405	18	44.35
*dDocent_Contig_186096	18	44.53
*dDocent_Contig_10043	18	45.03
*dDocent_Contig_24236	18	48.22
*dDocent_Contig_16344	18	48.82
*dDocent_Contig_37343	18	50.38
*dDocent_Contig_37926	18	51.93
*dDocent_Contig_4245	18	52.28
*dDocent_Contig_346077	18	52.55
*dDocent_Contig_291924	18	52.55
*dDocent_Contig_98348	18	52.96
*dDocent_Contig_122254	18	53.79
*dDocent_Contig_19576	18	54.1
*dDocent_Contig_362081	18	54.58
*dDocent_Contig_90958	18	54.58
*dDocent_Contig_210753	18	54.58
*dDocent_Contig_9971	18	54.58
*dDocent_Contig_63030	18	55.03
*dDocent_Contig_244229	18	56.26
*dDocent_Contig_66763	18	56.26
*dDocent_Contig_121713	18	56.57
*dDocent_Contig_20883	18	59.15
*dDocent_Contig_57396	18	64.01
*dDocent_Contig_93961	18	64.53
*dDocent_Contig_31457	18	68.86
*dDocent_Contig_414	18	69.22
*dDocent_Contig_165225	18	69.38
*dDocent_Contig_319005	18	69.38
*dDocent_Contig_46150	18	69.38
*dDocent_Contig_3410	18	69.55
*dDocent_Contig_26071	18	69.89
*dDocent_Contig_58685	18	70.22
*dDocent_Contig_27583	18	71.22
*dDocent_Contig_27322	18	71.22
*dDocent_Contig_12068	18	71.39
*dDocent_Contig_200778	18	71.39
*dDocent_Contig_385543	18	71.39
*dDocent_Contig_234405	18	71.55
*dDocent_Contig_121221	18	71.55
*dDocent_Contig_107013	18	71.55
*dDocent_Contig_166134	18	71.55
*dDocent_Contig_73935	18	71.55
*dDocent_Contig_85927	18	71.55
*dDocent_Contig_37810	19	0
*dDocent_Contig_24740	19	3.78
*dDocent_Contig_40726	19	3.78
*dDocent_Contig_4140	19	3.78
*dDocent_Contig_85692	19	3.78
*dDocent_Contig_10971	19	3.78
*dDocent_Contig_348	19	5.09
*dDocent_Contig_131621	19	5.79
*dDocent_Contig_247159	19	7.49
*dDocent_Contig_187344	19	7.49
*dDocent_Contig_32550	19	7.49
*dDocent_Contig_75380	19	7.8
*dDocent_Contig_5918	19	8.1
*dDocent_Contig_196795	19	9.03
*dDocent_Contig_153620	19	9.65
*dDocent_Contig_59623	19	10.78
*dDocent_Contig_2844	19	11.48
*dDocent_Contig_291619	19	11.64
*dDocent_Contig_230427	19	11.64
*dDocent_Contig_69138	19	11.81
*dDocent_Contig_22210	19	12.78
*dDocent_Contig_198612	19	13.02
*dDocent_Contig_253090	19	13.72
*dDocent_Contig_52394	19	13.83
*dDocent_Contig_8009	19	13.83
*dDocent_Contig_10687	19	13.87
*dDocent_Contig_125713	19	13.87
*dDocent_Contig_16214	19	13.87
*dDocent_Contig_58419	19	14.96
*dDocent_Contig_19222	19	15.57
*dDocent_Contig_121755	19	17.12
*dDocent_Contig_179549	19	17.95
*dDocent_Contig_151317	19	18.85
*dDocent_Contig_29737	19	19.29
*dDocent_Contig_82406	19	21.54
*dDocent_Contig_87984	19	21.54
*dDocent_Contig_88211	19	22.55
*dDocent_Contig_13244	19	22.55
*dDocent_Contig_331846	19	22.55
*dDocent_Contig_229164	19	23.21
*dDocent_Contig_277312	19	23.55
*dDocent_Contig_267403	19	23.65
*dDocent_Contig_147429	19	23.65
*dDocent_Contig_160256	19	24.21
*dDocent_Contig_349199	19	24.21
*dDocent_Contig_169103	19	24.27
*dDocent_Contig_146487	19	24.27
*dDocent_Contig_87568	19	24.27
*dDocent_Contig_281	19	24.27
*dDocent_Contig_91218	19	24.55
*dDocent_Contig_12077	19	24.55
*dDocent_Contig_56975	19	25.2
*dDocent_Contig_5747	19	25.35
*dDocent_Contig_4090	19	25.51
*dDocent_Contig_360435	19	26.12
*dDocent_Contig_276307	19	26.12
*dDocent_Contig_7910	19	26.92
*dDocent_Contig_39270	19	28.22
*dDocent_Contig_9844	19	29.52
*dDocent_Contig_1328	19	29.52
*dDocent_Contig_3962	19	30.14
*dDocent_Contig_26852	19	30.29
*dDocent_Contig_206778	19	30.45
*dDocent_Contig_63273	19	30.6
*dDocent_Contig_26873	19	30.63
*dDocent_Contig_113099	19	30.76
*dDocent_Contig_61063	19	30.79
*dDocent_Contig_69473	19	30.96
*dDocent_Contig_197331	19	30.96
*dDocent_Contig_52124	19	32.3
*dDocent_Contig_19238	19	33.09
*dDocent_Contig_46095	19	34.24
*dDocent_Contig_38497	19	34.62
*dDocent_Contig_11429	19	34.62
*dDocent_Contig_14676	19	35.01
*dDocent_Contig_5145	19	36.36
*dDocent_Contig_14848	19	36.43
*dDocent_Contig_87874	19	36.58
*dDocent_Contig_13669	19	36.73
*dDocent_Contig_33971	19	37.35
*dDocent_Contig_189511	19	37.35
*dDocent_Contig_13393	19	37.71
*dDocent_Contig_8588	19	38.55
*dDocent_Contig_113826	19	39.17
*dDocent_Contig_9976	19	40.71
*dDocent_Contig_2017	19	41.33
*dDocent_Contig_31027	19	41.33
*dDocent_Contig_374147	19	41.33
*dDocent_Contig_41944	19	46.63
*dDocent_Contig_134784	19	47.3
*dDocent_Contig_11289	19	47.3
*dDocent_Contig_57353	19	47.63
*dDocent_Contig_36101	19	47.85
*dDocent_Contig_97663	19	47.85
*dDocent_Contig_324292	19	47.96
*dDocent_Contig_85881	19	48.97
*dDocent_Contig_62376	19	49.64
*dDocent_Contig_137743	19	51.67
*dDocent_Contig_21922	19	58.01
*dDocent_Contig_104281	2	0
*dDocent_Contig_2517	2	0.62
*dDocent_Contig_80902	2	0.62
*dDocent_Contig_37795	2	2.17
*dDocent_Contig_5867	2	2.78
*dDocent_Contig_305886	2	3.4
*dDocent_Contig_13252	2	4.64
*dDocent_Contig_27647	2	4.64
*dDocent_Contig_12908	2	4.64
*dDocent_Contig_3877	2	4.95
*dDocent_Contig_25858	2	4.95
*dDocent_Contig_159288	2	4.95
*dDocent_Contig_21407	2	5.88
*dDocent_Contig_8594	2	6.81
*dDocent_Contig_21007	2	6.81
*dDocent_Contig_111156	2	6.81
*dDocent_Contig_21388	2	10.23
*dDocent_Contig_103393	2	10.23
*dDocent_Contig_100914	2	10.23
*dDocent_Contig_6142	2	10.23
*dDocent_Contig_29172	2	10.23
*dDocent_Contig_199454	2	11.14
*dDocent_Contig_163308	2	11.41
*dDocent_Contig_222999	2	12.38
*dDocent_Contig_12218	2	12.38
*dDocent_Contig_375508	2	12.38
*dDocent_Contig_126075	2	12.59
*dDocent_Contig_329651	2	12.59
*dDocent_Contig_17099	2	13
*dDocent_Contig_300492	2	13
*dDocent_Contig_39193	2	13
*dDocent_Contig_9469	2	13.65
*dDocent_Contig_242472	2	13.8
*dDocent_Contig_18485	2	13.96
*dDocent_Contig_53191	2	14.61
*dDocent_Contig_157554	2	15.28
*dDocent_Contig_13127	2	15.31
*dDocent_Contig_352570	2	16.99
*dDocent_Contig_16131	2	17.32
*dDocent_Contig_25488	2	17.65
*dDocent_Contig_233417	2	18.15
*dDocent_Contig_43242	2	18.34
*dDocent_Contig_9859	2	18.65
*dDocent_Contig_21940	2	18.65
*dDocent_Contig_28647	2	18.96
*dDocent_Contig_26733	2	20.2
*dDocent_Contig_46376	2	20.35
*dDocent_Contig_23714	2	20.51
*dDocent_Contig_149503	2	20.66
*dDocent_Contig_25996	2	20.82
*dDocent_Contig_8616	2	21.12
*dDocent_Contig_37123	2	22.4
*dDocent_Contig_172576	2	22.71
*dDocent_Contig_274701	2	22.79
*dDocent_Contig_22783	2	22.79
*dDocent_Contig_201942	2	22.79
*dDocent_Contig_285637	2	23.94
*dDocent_Contig_28840	2	24.41
*dDocent_Contig_129880	2	24.95
*dDocent_Contig_193333	2	25.18
*dDocent_Contig_7074	2	25.18
*dDocent_Contig_225477	2	25.49
*dDocent_Contig_41089	2	25.49
*dDocent_Contig_81798	2	26.72
*dDocent_Contig_149361	2	26.83
*dDocent_Contig_24317	2	27.39
*dDocent_Contig_64197	2	28.51
*dDocent_Contig_82625	2	30.37
*dDocent_Contig_91457	2	30.92
*dDocent_Contig_54827	2	32.63
*dDocent_Contig_8769	2	32.63
*dDocent_Contig_9113	2	33.22
*dDocent_Contig_16230	2	33.22
*dDocent_Contig_329035	2	34.14
*dDocent_Contig_301464	2	35.39
*dDocent_Contig_193602	2	35.64
*dDocent_Contig_5090	2	35.8
*dDocent_Contig_234716	2	35.95
*dDocent_Contig_89781	2	38.42
*dDocent_Contig_28297	2	38.58
*dDocent_Contig_90063	2	39.35
*dDocent_Contig_57989	2	40.55
*dDocent_Contig_120015	2	40.6
*dDocent_Contig_91847	2	40.63
*dDocent_Contig_36421	2	45.79
*dDocent_Contig_130418	2	45.79
*dDocent_Contig_55137	2	46.01
*dDocent_Contig_8822	2	47.61
*dDocent_Contig_355	2	48.23
*dDocent_Contig_12925	2	48.53
*dDocent_Contig_29194	2	49.06
*dDocent_Contig_59561	2	49.06
*dDocent_Contig_58266	2	49.06
*dDocent_Contig_17971	2	49.06
*dDocent_Contig_273666	2	49.21
*dDocent_Contig_8251	2	49.89
*dDocent_Contig_89980	2	52.22
*dDocent_Contig_178388	2	52.22
*dDocent_Contig_48591	2	52.22
*dDocent_Contig_75304	2	52.24
*dDocent_Contig_841	2	52.26
*dDocent_Contig_273575	2	52.26
*dDocent_Contig_206761	2	52.43
*dDocent_Contig_52625	2	52.43
*dDocent_Contig_104302	2	52.43
*dDocent_Contig_11900	2	52.59
*dDocent_Contig_12561	2	52.59
*dDocent_Contig_21226	2	52.59
*dDocent_Contig_49413	2	52.61
*dDocent_Contig_11186	2	53.27
*dDocent_Contig_246896	2	54.47
*dDocent_Contig_21399	2	54.47
*dDocent_Contig_30011	2	54.96
*dDocent_Contig_308594	2	54.96
*dDocent_Contig_139511	2	54.96
*dDocent_Contig_42990	2	55.08
*dDocent_Contig_124449	2	55.08
*dDocent_Contig_4310	2	56.3
*dDocent_Contig_166471	20	0
*dDocent_Contig_62947	20	9.05
*dDocent_Contig_360820	20	10.3
*dDocent_Contig_261651	20	10.92
*dDocent_Contig_266483	20	10.92
*dDocent_Contig_312942	20	10.92
*dDocent_Contig_29698	20	11.54
*dDocent_Contig_232145	20	11.54
*dDocent_Contig_70844	20	13.67
*dDocent_Contig_35987	20	18.06
*dDocent_Contig_55101	20	18.06
*dDocent_Contig_163382	20	18.06
*dDocent_Contig_8570	20	18.06
*dDocent_Contig_52068	20	18.22
*dDocent_Contig_77672	20	18.22
*dDocent_Contig_11636	20	18.37
*dDocent_Contig_22806	20	18.37
*dDocent_Contig_44301	20	18.37
*dDocent_Contig_7017	20	18.37
*dDocent_Contig_39939	20	18.52
*dDocent_Contig_31605	20	18.52
*dDocent_Contig_30817	20	18.52
*dDocent_Contig_258818	20	18.7
*dDocent_Contig_330898	20	19.33
*dDocent_Contig_11795	20	19.51
*dDocent_Contig_20733	20	20.72
*dDocent_Contig_15915	20	20.72
*dDocent_Contig_12108	20	20.72
*dDocent_Contig_268904	20	21.64
*dDocent_Contig_17277	20	21.65
*dDocent_Contig_21556	20	21.65
*dDocent_Contig_43089	20	21.72
*dDocent_Contig_214875	20	21.96
*dDocent_Contig_56330	20	22.12
*dDocent_Contig_31096	20	22.93
*dDocent_Contig_63358	20	23.21
*dDocent_Contig_22454	20	23.73
*dDocent_Contig_103437	20	25.06
*dDocent_Contig_137192	20	25.21
*dDocent_Contig_150999	20	25.21
*dDocent_Contig_17856	20	25.21
*dDocent_Contig_217365	20	25.21
*dDocent_Contig_116090	20	25.21
*dDocent_Contig_25863	20	25.37
*dDocent_Contig_190752	20	25.96
*dDocent_Contig_44421	20	26.33
*dDocent_Contig_60524	20	26.77
*dDocent_Contig_22093	20	27.43
*dDocent_Contig_81453	20	28.17
*dDocent_Contig_4468	20	28.17
*dDocent_Contig_114962	20	28.17
*dDocent_Contig_233714	20	28.17
*dDocent_Contig_376782	20	28.17
*dDocent_Contig_83202	20	28.17
*dDocent_Contig_38981	20	28.32
*dDocent_Contig_20987	20	28.32
*dDocent_Contig_24886	20	28.32
*dDocent_Contig_16262	20	28.48
*dDocent_Contig_84862	20	29.46
*dDocent_Contig_29532	20	30.02
*dDocent_Contig_1425	20	30.33
*dDocent_Contig_86305	20	30.33
*dDocent_Contig_92660	20	30.33
*dDocent_Contig_30667	20	30.33
*dDocent_Contig_17991	20	30.33
*dDocent_Contig_95996	20	30.33
*dDocent_Contig_82589	20	30.33
*dDocent_Contig_122322	20	31.04
*dDocent_Contig_269535	20	31.26
*dDocent_Contig_15918	20	31.26
*dDocent_Contig_144356	20	31.94
*dDocent_Contig_11448	20	32.49
*dDocent_Contig_329046	20	32.49
*dDocent_Contig_192303	20	33.01
*dDocent_Contig_22858	20	33.01
*dDocent_Contig_97513	20	33.01
*dDocent_Contig_12289	20	33.4
*dDocent_Contig_6303	20	34.35
*dDocent_Contig_182486	20	34.5
*dDocent_Contig_23092	20	34.66
*dDocent_Contig_3096	20	34.66
*dDocent_Contig_11999	20	34.97
*dDocent_Contig_305	20	34.97
*dDocent_Contig_220825	20	34.97
*dDocent_Contig_24060	20	34.97
*dDocent_Contig_79762	20	34.97
*dDocent_Contig_4894	20	36.77
*dDocent_Contig_19843	20	37.13
*dDocent_Contig_52549	20	37.13
*dDocent_Contig_288916	20	37.13
*dDocent_Contig_121559	20	37.13
*dDocent_Contig_81386	20	37.28
*dDocent_Contig_42055	20	37.44
*dDocent_Contig_72785	20	38.37
*dDocent_Contig_13865	20	39.29
*dDocent_Contig_301658	20	39.92
*dDocent_Contig_32465	20	39.92
*dDocent_Contig_84095	20	40.05
*dDocent_Contig_3226	20	40.05
*dDocent_Contig_116658	20	40.05
*dDocent_Contig_167474	20	40.05
*dDocent_Contig_153650	20	40.92
*dDocent_Contig_17977	20	43.11
*dDocent_Contig_166590	20	43.62
*dDocent_Contig_4221	20	44.24
*dDocent_Contig_115097	20	46.04
*dDocent_Contig_278262	20	47.87
*dDocent_Contig_285972	20	47.87
*dDocent_Contig_64259	20	47.95
*dDocent_Contig_15034	20	51.65
*dDocent_Contig_7179	20	51.65
*dDocent_Contig_37716	20	52.15
*dDocent_Contig_154461	20	52.15
*dDocent_Contig_168666	20	52.15
*dDocent_Contig_18065	20	52.15
*dDocent_Contig_2201	20	52.65
*dDocent_Contig_21467	20	55.6
*dDocent_Contig_95624	20	56.37
*dDocent_Contig_5563	20	56.37
*dDocent_Contig_1901	20	57.15
*dDocent_Contig_53137	20	61.41
*dDocent_Contig_80545	20	62.42
*dDocent_Contig_178579	20	65.67
*dDocent_Contig_7014	20	65.98
*dDocent_Contig_24905	20	65.98
*dDocent_Contig_99714	20	65.98
*dDocent_Contig_42	20	65.98
*dDocent_Contig_7724	20	65.98
*dDocent_Contig_38379	20	66.29
*dDocent_Contig_159212	20	67.28
*dDocent_Contig_90331	20	67.95
*dDocent_Contig_664	20	70
*dDocent_Contig_47979	21	0
*dDocent_Contig_17190	21	1.68
*dDocent_Contig_154959	21	8.79
*dDocent_Contig_108676	21	13.99
*dDocent_Contig_14551	21	19.57
*dDocent_Contig_2441	21	19.57
*dDocent_Contig_34385	21	19.57
*dDocent_Contig_202281	21	19.57
*dDocent_Contig_31850	21	22.66
*dDocent_Contig_52792	21	24.76
*dDocent_Contig_12399	21	25.44
*dDocent_Contig_40114	21	25.44
*dDocent_Contig_362956	21	26.31
*dDocent_Contig_10808	21	26.62
*dDocent_Contig_46295	21	26.62
*dDocent_Contig_2638	21	26.92
*dDocent_Contig_19505	21	27.47
*dDocent_Contig_1408	21	28.16
*dDocent_Contig_125660	21	30.16
*dDocent_Contig_57647	21	30.16
*dDocent_Contig_30678	21	30.16
*dDocent_Contig_312539	21	30.94
*dDocent_Contig_21187	21	31.87
*dDocent_Contig_114662	21	32.18
*dDocent_Contig_236388	21	33.1
*dDocent_Contig_15689	21	33.72
*dDocent_Contig_2115	21	33.87
*dDocent_Contig_10429	21	33.87
*dDocent_Contig_128885	21	33.87
*dDocent_Contig_114038	21	34.03
*dDocent_Contig_16207	21	35.89
*dDocent_Contig_53753	21	35.89
*dDocent_Contig_141966	21	35.89
*dDocent_Contig_8139	21	35.89
*dDocent_Contig_33630	21	35.89
*dDocent_Contig_50700	21	36.06
*dDocent_Contig_10387	21	36.2
*dDocent_Contig_23434	21	36.22
*dDocent_Contig_80702	21	37.14
*dDocent_Contig_1613	21	37.75
*dDocent_Contig_360054	21	38.07
*dDocent_Contig_30634	21	38.67
*dDocent_Contig_50172	21	39.92
*dDocent_Contig_8341	21	39.92
*dDocent_Contig_63807	21	40.85
*dDocent_Contig_105560	21	41.75
*dDocent_Contig_5035	21	41.75
*dDocent_Contig_27828	21	41.91
*dDocent_Contig_97641	21	41.91
*dDocent_Contig_279748	21	41.91
*dDocent_Contig_168096	21	42.08
*dDocent_Contig_255676	21	42.41
*dDocent_Contig_46718	21	42.77
*dDocent_Contig_233951	21	43.46
*dDocent_Contig_42515	21	44.03
*dDocent_Contig_5987	21	47.33
*dDocent_Contig_14981	21	47.4
*dDocent_Contig_3903	21	47.4
*dDocent_Contig_23809	21	49.26
*dDocent_Contig_324422	21	50.13
*dDocent_Contig_13269	21	50.47
*dDocent_Contig_157143	21	50.64
*dDocent_Contig_18700	21	50.8
*dDocent_Contig_17935	21	52.03
*dDocent_Contig_27406	21	52.71
*dDocent_Contig_118429	21	52.71
*dDocent_Contig_138223	21	53.02
*dDocent_Contig_60730	21	53.02
*dDocent_Contig_3405	21	53.02
*dDocent_Contig_299843	21	54.27
*dDocent_Contig_31915	21	64.34
*dDocent_Contig_178965	22	0
*dDocent_Contig_99337	22	2.72
*dDocent_Contig_91476	22	3.53
*dDocent_Contig_3461	22	4.31
*dDocent_Contig_52370	22	4.75
*dDocent_Contig_10075	22	6.78
*dDocent_Contig_88960	22	7.72
*dDocent_Contig_21593	22	8.34
*dDocent_Contig_30738	22	8.46
*dDocent_Contig_329166	22	9.28
*dDocent_Contig_34420	22	10.49
*dDocent_Contig_16052	22	11.13
*dDocent_Contig_113794	22	11.13
*dDocent_Contig_38972	22	11.49
*dDocent_Contig_8412	22	11.49
*dDocent_Contig_16492	22	11.75
*dDocent_Contig_20095	22	11.89
*dDocent_Contig_12291	22	13.51
*dDocent_Contig_45043	22	17.6
*dDocent_Contig_299049	22	18.7
*dDocent_Contig_1531	22	19.37
*dDocent_Contig_13627	22	20.04
*dDocent_Contig_178267	22	20.3
*dDocent_Contig_156883	22	20.3
*dDocent_Contig_216824	22	21.39
*dDocent_Contig_384670	22	21.85
*dDocent_Contig_18354	22	22.06
*dDocent_Contig_344933	22	22.06
*dDocent_Contig_74020	22	25.13
*dDocent_Contig_5748	22	25.13
*dDocent_Contig_205530	22	27.27
*dDocent_Contig_27535	22	27.27
*dDocent_Contig_177172	22	27.27
*dDocent_Contig_197044	22	28.71
*dDocent_Contig_55818	22	33.67
*dDocent_Contig_83970	22	33.67
*dDocent_Contig_169586	22	34.31
*dDocent_Contig_16603	22	34.31
*dDocent_Contig_3534	22	34.71
*dDocent_Contig_98386	22	35.11
*dDocent_Contig_45756	22	35.11
*dDocent_Contig_91748	22	35.97
*dDocent_Contig_303916	22	37.22
*dDocent_Contig_368549	22	37.83
*dDocent_Contig_20088	22	37.83
*dDocent_Contig_101744	22	37.83
*dDocent_Contig_38929	22	37.83
*dDocent_Contig_183196	22	37.83
*dDocent_Contig_256755	22	37.83
*dDocent_Contig_25536	22	38
*dDocent_Contig_79882	22	38.16
*dDocent_Contig_107634	22	38.58
*dDocent_Contig_620	22	38.58
*dDocent_Contig_926	22	39
*dDocent_Contig_12988	22	39.69
*dDocent_Contig_44483	22	39.84
*dDocent_Contig_9642	22	40
*dDocent_Contig_16374	22	40
*dDocent_Contig_11361	22	41.52
*dDocent_Contig_20453	22	41.54
*dDocent_Contig_26423	22	42.78
*dDocent_Contig_3663	22	44.95
*dDocent_Contig_15338	22	45.62
*dDocent_Contig_1626	22	46.28
*dDocent_Contig_69113	22	47.63
*dDocent_Contig_241945	22	47.96
*dDocent_Contig_85074	22	47.96
*dDocent_Contig_175960	22	47.96
*dDocent_Contig_65255	22	47.96
*dDocent_Contig_5234	22	47.96
*dDocent_Contig_164095	22	48.29
*dDocent_Contig_21728	22	49.24
*dDocent_Contig_28050	22	50.17
*dDocent_Contig_54822	22	51.1
*dDocent_Contig_26467	22	51.27
*dDocent_Contig_266679	22	52.72
*dDocent_Contig_29349	22	53.08
*dDocent_Contig_27733	22	53.6
*dDocent_Contig_100222	22	54.09
*dDocent_Contig_14922	22	55.09
*dDocent_Contig_28742	22	56.1
*dDocent_Contig_7169	22	56.1
*dDocent_Contig_251033	22	56.25
*dDocent_Contig_49245	22	56.41
*dDocent_Contig_28835	22	56.43
*dDocent_Contig_311699	22	56.43
*dDocent_Contig_46117	22	56.43
*dDocent_Contig_11228	22	56.43
*dDocent_Contig_189702	22	56.77
*dDocent_Contig_9496	22	57.33
*dDocent_Contig_10820	22	57.44
*dDocent_Contig_144226	22	59.13
*dDocent_Contig_27826	22	59.13
*dDocent_Contig_62487	22	59.13
*dDocent_Contig_37992	22	59.13
*dDocent_Contig_6714	22	59.13
*dDocent_Contig_13628	22	59.13
*dDocent_Contig_43948	22	59.13
*dDocent_Contig_13812	22	59.13
*dDocent_Contig_11765	22	59.13
*dDocent_Contig_13457	22	59.13
*dDocent_Contig_111577	22	59.13
*dDocent_Contig_53181	22	59.13
*dDocent_Contig_242464	22	59.13
*dDocent_Contig_286444	22	59.13
*dDocent_Contig_56126	22	59.13
*dDocent_Contig_5706	22	59.13
*dDocent_Contig_1351	22	59.13
*dDocent_Contig_28309	22	59.16
*dDocent_Contig_20890	22	59.16
*dDocent_Contig_55599	22	59.16
*dDocent_Contig_35914	22	59.16
*dDocent_Contig_143960	22	59.78
*dDocent_Contig_273405	22	59.78
*dDocent_Contig_299810	22	62.68
*dDocent_Contig_110409	22	66.97
*dDocent_Contig_39536	22	69.44
*dDocent_Contig_11137	22	69.44
*dDocent_Contig_395312	22	71.83
*dDocent_Contig_343594	22	72.49
*dDocent_Contig_116340	22	75.92
*dDocent_Contig_27997	23	0
*dDocent_Contig_140062	23	1.32
*dDocent_Contig_199626	23	2.72
*dDocent_Contig_172145	23	2.72
*dDocent_Contig_14675	23	2.72
*dDocent_Contig_10944	23	2.72
*dDocent_Contig_39171	23	4.26
*dDocent_Contig_19189	23	4.63
*dDocent_Contig_34693	23	4.94
*dDocent_Contig_643	23	5.42
*dDocent_Contig_164842	23	5.56
*dDocent_Contig_239809	23	6.33
*dDocent_Contig_40645	23	7.11
*dDocent_Contig_246412	23	9.89
*dDocent_Contig_387431	23	9.92
*dDocent_Contig_18347	23	9.92
*dDocent_Contig_43426	23	10.04
*dDocent_Contig_74727	23	10.04
*dDocent_Contig_2375	23	10.04
*dDocent_Contig_52023	23	10.6
*dDocent_Contig_11249	23	10.6
*dDocent_Contig_118595	23	10.6
*dDocent_Contig_222349	23	10.82
*dDocent_Contig_13907	23	12.09
*dDocent_Contig_37115	23	12.93
*dDocent_Contig_13387	23	13.27
*dDocent_Contig_290839	23	13.29
*dDocent_Contig_142911	23	16.27
*dDocent_Contig_89624	23	17.45
*dDocent_Contig_28644	23	18.83
*dDocent_Contig_24665	23	19.25
*dDocent_Contig_342733	23	20.18
*dDocent_Contig_44482	23	21.11
*dDocent_Contig_5138	23	21.2
*dDocent_Contig_27586	23	21.57
*dDocent_Contig_387055	23	21.93
*dDocent_Contig_33242	23	21.93
*dDocent_Contig_66277	23	23.79
*dDocent_Contig_30664	23	23.79
*dDocent_Contig_355276	23	24.52
*dDocent_Contig_10777	23	25.48
*dDocent_Contig_111619	23	25.48
*dDocent_Contig_349658	23	26
*dDocent_Contig_153853	23	26.16
*dDocent_Contig_146041	23	26.33
*dDocent_Contig_60230	23	26.33
*dDocent_Contig_99076	23	26.4
*dDocent_Contig_251179	23	26.4
*dDocent_Contig_39883	23	26.4
*dDocent_Contig_304602	23	27.33
*dDocent_Contig_340761	23	27.48
*dDocent_Contig_11522	23	27.64
*dDocent_Contig_17189	23	27.95
*dDocent_Contig_29542	23	28.41
*dDocent_Contig_4865	23	28.88
*dDocent_Contig_367217	23	28.88
*dDocent_Contig_338618	23	28.88
*dDocent_Contig_14602	23	28.88
*dDocent_Contig_46457	23	29.7
*dDocent_Contig_188751	23	30.2
*dDocent_Contig_44545	23	30.2
*dDocent_Contig_36275	23	31.35
*dDocent_Contig_19676	23	31.6
*dDocent_Contig_6993	23	31.6
*dDocent_Contig_115279	23	31.6
*dDocent_Contig_35934	23	31.6
*dDocent_Contig_33925	23	31.6
*dDocent_Contig_3449	23	31.82
*dDocent_Contig_8987	23	31.82
*dDocent_Contig_141242	23	32.04
*dDocent_Contig_32102	23	32.04
*dDocent_Contig_139359	23	33.21
*dDocent_Contig_33597	23	34.45
*dDocent_Contig_103540	23	34.45
*dDocent_Contig_85985	23	34.45
*dDocent_Contig_26725	23	34.72
*dDocent_Contig_36117	23	35.77
*dDocent_Contig_27344	23	35.77
*dDocent_Contig_1776	23	35.77
*dDocent_Contig_1849	23	35.77
*dDocent_Contig_77196	23	35.77
*dDocent_Contig_62766	23	35.77
*dDocent_Contig_75699	23	38.07
*dDocent_Contig_151637	23	38.82
*dDocent_Contig_7617	23	39.43
*dDocent_Contig_13466	23	40.88
*dDocent_Contig_150600	23	41.29
*dDocent_Contig_336869	23	41.29
*dDocent_Contig_155405	23	41.6
*dDocent_Contig_119372	23	41.91
*dDocent_Contig_72913	23	44.07
*dDocent_Contig_18089	23	44.22
*dDocent_Contig_104495	23	44.38
*dDocent_Contig_37096	23	44.58
*dDocent_Contig_17862	23	44.58
*dDocent_Contig_36090	23	44.58
*dDocent_Contig_296549	23	44.58
*dDocent_Contig_26256	23	44.58
*dDocent_Contig_43221	23	44.58
*dDocent_Contig_197508	23	44.58
*dDocent_Contig_2202	23	44.58
*dDocent_Contig_215508	23	44.58
*dDocent_Contig_50630	23	44.58
*dDocent_Contig_61119	23	44.58
*dDocent_Contig_112075	23	44.58
*dDocent_Contig_25493	23	44.91
*dDocent_Contig_231222	23	46.77
*dDocent_Contig_100755	23	46.98
*dDocent_Contig_35972	23	48.63
*dDocent_Contig_172527	23	49.55
*dDocent_Contig_200921	23	51.42
*dDocent_Contig_18792	23	54.78
*dDocent_Contig_5654	23	54.78
*dDocent_Contig_477	23	56.12
*dDocent_Contig_58704	23	56.12
*dDocent_Contig_399803	23	56.12
*dDocent_Contig_8131	23	56.12
*dDocent_Contig_8032	23	56.12
*dDocent_Contig_168300	23	56.18
*dDocent_Contig_90815	23	56.8
*dDocent_Contig_79954	23	58.03
*dDocent_Contig_29371	23	58.18
*dDocent_Contig_21570	23	58.34
*dDocent_Contig_57629	23	58.34
*dDocent_Contig_63675	23	58.49
*dDocent_Contig_14417	23	58.74
*dDocent_Contig_13930	23	58.74
*dDocent_Contig_15730	23	58.74
*dDocent_Contig_123378	23	59.58
*dDocent_Contig_79132	23	63.29
*dDocent_Contig_36765	23	63.71
*dDocent_Contig_77143	23	64.09
*dDocent_Contig_166423	23	64.09
*dDocent_Contig_6533	23	64.09
*dDocent_Contig_336196	23	65.44
*dDocent_Contig_167115	24	0
*dDocent_Contig_19606	24	0
*dDocent_Contig_143932	24	0
*dDocent_Contig_109667	24	0
*dDocent_Contig_42747	24	0
*dDocent_Contig_103135	24	0
*dDocent_Contig_3390	24	0
*dDocent_Contig_25822	24	0
*dDocent_Contig_118656	24	0
*dDocent_Contig_187289	24	0
*dDocent_Contig_306378	24	0
*dDocent_Contig_14449	24	0
*dDocent_Contig_70736	24	0
*dDocent_Contig_20111	24	0
*dDocent_Contig_31210	24	0
*dDocent_Contig_84804	24	0
*dDocent_Contig_6885	24	0
*dDocent_Contig_74932	24	0
*dDocent_Contig_297190	24	0
*dDocent_Contig_188738	24	3.39
*dDocent_Contig_164283	24	4.62
*dDocent_Contig_225171	24	6.11
*dDocent_Contig_25473	24	6.11
*dDocent_Contig_15622	24	6.16
*dDocent_Contig_8452	24	6.78
*dDocent_Contig_11476	24	6.78
*dDocent_Contig_396010	24	6.95
*dDocent_Contig_283311	24	6.95
*dDocent_Contig_35997	24	7.11
*dDocent_Contig_69149	24	7.45
*dDocent_Contig_41038	24	7.71
*dDocent_Contig_54103	24	7.71
*dDocent_Contig_260352	24	7.78
*dDocent_Contig_1397	24	8.78
*dDocent_Contig_8071	24	10.28
*dDocent_Contig_142390	24	10.28
*dDocent_Contig_79897	24	10.47
*dDocent_Contig_6959	24	10.59
*dDocent_Contig_27564	24	10.81
*dDocent_Contig_58061	24	11.21
*dDocent_Contig_7279	24	12.44
*dDocent_Contig_247529	24	12.44
*dDocent_Contig_9630	24	12.65
*dDocent_Contig_3207	24	12.91
*dDocent_Contig_38804	24	14.49
*dDocent_Contig_19264	24	14.77
*dDocent_Contig_2507	24	14.77
*dDocent_Contig_58262	24	15.24
*dDocent_Contig_48858	24	15.24
*dDocent_Contig_202197	24	15.59
*dDocent_Contig_134002	24	15.86
*dDocent_Contig_17401	24	16.01
*dDocent_Contig_14563	24	16.17
*dDocent_Contig_13271	24	17.09
*dDocent_Contig_8809	24	17.28
*dDocent_Contig_30631	24	17.4
*dDocent_Contig_125630	24	18.8
*dDocent_Contig_5061	24	19.3
*dDocent_Contig_297018	24	20.49
*dDocent_Contig_43622	24	20.8
*dDocent_Contig_2620	24	21.11
*dDocent_Contig_234241	24	21.67
*dDocent_Contig_113263	24	22.03
*dDocent_Contig_650	24	22.03
*dDocent_Contig_396470	24	22.34
*dDocent_Contig_2205	24	22.34
*dDocent_Contig_337536	24	22.65
*dDocent_Contig_110765	24	22.65
*dDocent_Contig_8138	24	23
*dDocent_Contig_62489	24	23
*dDocent_Contig_54195	24	23
*dDocent_Contig_80450	24	23.93
*dDocent_Contig_34345	24	24.08
*dDocent_Contig_57275	24	25.73
*dDocent_Contig_15342	24	26.4
*dDocent_Contig_392339	24	26.89
*dDocent_Contig_4863	24	27.75
*dDocent_Contig_79800	24	27.75
*dDocent_Contig_5435	24	27.75
*dDocent_Contig_49942	24	27.75
*dDocent_Contig_25110	24	28.43
*dDocent_Contig_69223	24	28.43
*dDocent_Contig_19428	24	28.43
*dDocent_Contig_11845	24	28.43
*dDocent_Contig_22046	24	29.43
*dDocent_Contig_40683	24	29.43
*dDocent_Contig_6127	24	29.76
*dDocent_Contig_54748	24	29.76
*dDocent_Contig_84812	24	30.9
*dDocent_Contig_216625	24	31.24
*dDocent_Contig_146176	24	33.25
*dDocent_Contig_78605	24	33.9
*dDocent_Contig_133863	24	35.25
*dDocent_Contig_91640	24	35.6
*dDocent_Contig_160022	24	36.76
*dDocent_Contig_22395	24	37.15
*dDocent_Contig_8641	24	37.28
*dDocent_Contig_256695	24	37.95
*dDocent_Contig_90677	24	38.12
*dDocent_Contig_1974	24	38.29
*dDocent_Contig_21608	24	38.62
*dDocent_Contig_216087	24	38.62
*dDocent_Contig_94390	24	38.95
*dDocent_Contig_6814	24	40.63
*dDocent_Contig_21002	24	44.06
*dDocent_Contig_109596	24	45.61
*dDocent_Contig_240090	24	45.61
*dDocent_Contig_6640	24	45.75
*dDocent_Contig_324047	24	45.76
*dDocent_Contig_1394	24	45.76
*dDocent_Contig_110552	24	48.84
*dDocent_Contig_33824	24	49
*dDocent_Contig_93057	24	49
*dDocent_Contig_1724	24	49
*dDocent_Contig_3106	24	49
*dDocent_Contig_131719	24	49.15
*dDocent_Contig_20666	24	49.15
*dDocent_Contig_47122	24	49.15
*dDocent_Contig_8591	24	49.31
*dDocent_Contig_61134	24	49.31
*dDocent_Contig_106718	24	50.21
*dDocent_Contig_194800	24	50.21
*dDocent_Contig_87428	24	53.65
*dDocent_Contig_112107	24	54.67
*dDocent_Contig_16209	24	54.67
*dDocent_Contig_147850	24	55.79
*dDocent_Contig_118958	24	55.79
*dDocent_Contig_29779	24	55.79
*dDocent_Contig_513	24	55.79
*dDocent_Contig_59952	24	59.1
*dDocent_Contig_15741	24	63.97
*dDocent_Contig_180991	24	64.64
*dDocent_Contig_122835	3	0
*dDocent_Contig_1791	3	3.43
*dDocent_Contig_51356	3	3.59
*dDocent_Contig_62716	3	3.76
*dDocent_Contig_205084	3	3.76
*dDocent_Contig_1023	3	3.76
*dDocent_Contig_12942	3	4.09
*dDocent_Contig_52213	3	4.42
*dDocent_Contig_92423	3	4.42
*dDocent_Contig_53933	3	4.42
*dDocent_Contig_131586	3	5.04
*dDocent_Contig_84119	3	5.04
*dDocent_Contig_8082	3	5.04
*dDocent_Contig_81937	3	5.19
*dDocent_Contig_51274	3	5.19
*dDocent_Contig_151933	3	5.19
*dDocent_Contig_107843	3	5.19
*dDocent_Contig_2388	3	5.19
*dDocent_Contig_39533	3	5.35
*dDocent_Contig_154055	3	5.35
*dDocent_Contig_393412	3	5.35
*dDocent_Contig_139360	3	5.35
*dDocent_Contig_187	3	5.35
*dDocent_Contig_54298	3	5.35
*dDocent_Contig_10610	3	5.5
*dDocent_Contig_9487	3	5.66
*dDocent_Contig_207044	3	5.66
*dDocent_Contig_63898	3	5.66
*dDocent_Contig_352590	3	6.28
*dDocent_Contig_70673	3	8.45
*dDocent_Contig_146359	3	8.45
*dDocent_Contig_1537	3	8.45
*dDocent_Contig_356077	3	8.74
*dDocent_Contig_228826	3	8.76
*dDocent_Contig_98083	3	8.76
*dDocent_Contig_17871	3	8.91
*dDocent_Contig_20895	3	8.91
[truncated: 848 more rows]

## Sheet: family A
LOCUS	LG	POSITION
*dDocent_Contig_307589	1	0
*dDocent_Contig_204687	1	0
*dDocent_Contig_5988	1	0.617
*dDocent_Contig_33993	1	1.543
*dDocent_Contig_67724	1	1.853
*dDocent_Contig_39959	1	1.853
*dDocent_Contig_6590	1	1.853
*dDocent_Contig_101087	1	2.162
*dDocent_Contig_235337	1	2.475
*dDocent_Contig_28801	1	4.954
*dDocent_Contig_1897	1	5.267
*dDocent_Contig_32522	1	5.267
*dDocent_Contig_2393	1	5.655
*dDocent_Contig_7027	1	6.815
*dDocent_Contig_21716	1	8.062
*dDocent_Contig_1574	1	9.927
*dDocent_Contig_7040	1	10.236
*dDocent_Contig_463	1	10.236
*dDocent_Contig_16852	1	10.855
*dDocent_Contig_164687	1	11.474
*dDocent_Contig_65968	1	13.636
*dDocent_Contig_11280	1	14.562
*dDocent_Contig_56290	1	14.717
*dDocent_Contig_23083	1	14.871
*dDocent_Contig_109437	1	14.871
*dDocent_Contig_62	1	15.182
*dDocent_Contig_11578	1	16.419
*dDocent_Contig_52162	1	16.419
*dDocent_Contig_238996	1	17.036
*dDocent_Contig_55516	1	17.036
*dDocent_Contig_319646	1	17.658
*dDocent_Contig_37660	1	18.896
*dDocent_Contig_274674	1	18.896
*dDocent_Contig_320578	1	20.131
*dDocent_Contig_66871	1	21.242
*dDocent_Contig_139762	1	21.984
*dDocent_Contig_352327	1	24.196
*dDocent_Contig_92949	1	24.196
*dDocent_Contig_4135	1	24.813
*dDocent_Contig_68388	1	24.813
*dDocent_Contig_22268	1	26.213
*dDocent_Contig_4687	1	27.612
*dDocent_Contig_19111	1	27.612
*dDocent_Contig_158022	1	28.23
*dDocent_Contig_293474	1	28.54
*dDocent_Contig_15153	1	31.585
*dDocent_Contig_86268	1	32.269
*dDocent_Contig_69240	1	33.503
*dDocent_Contig_1291	1	33.812
*dDocent_Contig_339848	1	34.276
*dDocent_Contig_371261	1	34.74
*dDocent_Contig_18304	1	35.975
*dDocent_Contig_7928	1	37.21
*dDocent_Contig_9130	1	38.445
*dDocent_Contig_201222	1	38.445
*dDocent_Contig_12514	1	38.754
*dDocent_Contig_56538	1	39.371
*dDocent_Contig_32568	1	39.371
*dDocent_Contig_311739	1	39.372
*dDocent_Contig_8169	1	40.302
*dDocent_Contig_18164	1	41.232
*dDocent_Contig_10881	1	42.946
*dDocent_Contig_146193	1	43.977
*dDocent_Contig_112195	1	43.977
*dDocent_Contig_24578	1	44.665
*dDocent_Contig_13842	1	47.446
*dDocent_Contig_83043	1	48.14
*dDocent_Contig_38071	1	49.525
*dDocent_Contig_77555	1	50.565
*dDocent_Contig_11681	1	52.109
*dDocent_Contig_28819	1	52.419
*dDocent_Contig_23004	1	53.347
*dDocent_Contig_104202	1	54.121
*dDocent_Contig_56892	1	54.121
*dDocent_Contig_172657	1	54.121
*dDocent_Contig_322	1	54.896
*dDocent_Contig_165900	1	54.896
*dDocent_Contig_38654	1	55.05
*dDocent_Contig_34792	1	55.05
*dDocent_Contig_161242	1	55.05
*dDocent_Contig_183753	1	55.205
*dDocent_Contig_12156	1	56.45
*dDocent_Contig_16360	1	57.695
*dDocent_Contig_197038	1	58.008
*dDocent_Contig_23860	1	59.878
*dDocent_Contig_1577	1	61.747
*dDocent_Contig_147380	1	64.528
*dDocent_Contig_9	1	65.454
*dDocent_Contig_46775	1	65.454
*dDocent_Contig_17439	1	66.083
*dDocent_Contig_104281	2	0
*dDocent_Contig_2517	2	0.621
*dDocent_Contig_80902	2	0.621
*dDocent_Contig_37795	2	2.165
*dDocent_Contig_5867	2	2.782
*dDocent_Contig_305886	2	3.404
*dDocent_Contig_13252	2	4.642
*dDocent_Contig_27647	2	4.797
*dDocent_Contig_3877	2	4.951
*dDocent_Contig_25858	2	4.951
*dDocent_Contig_12908	2	4.951
*dDocent_Contig_159288	2	5.263
*dDocent_Contig_21407	2	5.884
*dDocent_Contig_8594	2	6.814
*dDocent_Contig_21007	2	6.969
*dDocent_Contig_21388	2	7.123
*dDocent_Contig_199454	2	9.904
*dDocent_Contig_222999	2	10.831
*dDocent_Contig_12218	2	10.831
*dDocent_Contig_375508	2	10.831
*dDocent_Contig_17099	2	11.449
*dDocent_Contig_9469	2	11.759
*dDocent_Contig_300492	2	11.759
*dDocent_Contig_18485	2	12.068
*dDocent_Contig_13127	2	13.418
*dDocent_Contig_352570	2	15.104
*dDocent_Contig_43242	2	16.455
*dDocent_Contig_9859	2	16.764
*dDocent_Contig_21940	2	16.764
*dDocent_Contig_28647	2	17.072
*dDocent_Contig_26733	2	18.307
*dDocent_Contig_46376	2	18.462
*dDocent_Contig_23714	2	18.616
*dDocent_Contig_149503	2	18.771
*dDocent_Contig_25996	2	18.925
*dDocent_Contig_8616	2	19.234
*dDocent_Contig_37123	2	20.16
*dDocent_Contig_172576	2	20.469
*dDocent_Contig_285637	2	21.703
*dDocent_Contig_193333	2	22.938
*dDocent_Contig_7074	2	22.938
*dDocent_Contig_225477	2	23.247
*dDocent_Contig_41089	2	23.247
*dDocent_Contig_81798	2	24.482
*dDocent_Contig_82625	2	28.13
*dDocent_Contig_54827	2	28.298
*dDocent_Contig_8769	2	28.298
*dDocent_Contig_329035	2	29.806
*dDocent_Contig_193602	2	31.314
*dDocent_Contig_5090	2	31.468
*dDocent_Contig_234716	2	31.623
*dDocent_Contig_89781	2	34.094
*dDocent_Contig_90063	2	35.02
*dDocent_Contig_91847	2	36.302
*dDocent_Contig_36421	2	41.035
*dDocent_Contig_55137	2	41.678
*dDocent_Contig_8822	2	43.278
*dDocent_Contig_355	2	43.895
*dDocent_Contig_12925	2	44.204
*dDocent_Contig_29194	2	44.358
*dDocent_Contig_59561	2	44.358
*dDocent_Contig_58266	2	44.358
*dDocent_Contig_17971	2	44.358
*dDocent_Contig_273666	2	44.513
*dDocent_Contig_11900	2	47.603
*dDocent_Contig_12561	2	47.603
*dDocent_Contig_21226	2	47.757
*dDocent_Contig_49413	2	47.912
*dDocent_Contig_246896	2	49.765
*dDocent_Contig_21399	2	49.765
*dDocent_Contig_30011	2	50.073
*dDocent_Contig_42990	2	50.382
*dDocent_Contig_124449	2	50.382
*dDocent_Contig_52213	3	0
*dDocent_Contig_92423	3	0.617
*dDocent_Contig_131586	3	0.618
*dDocent_Contig_84119	3	0.618
*dDocent_Contig_8082	3	0.618
*dDocent_Contig_81937	3	0.772
*dDocent_Contig_51274	3	0.772
*dDocent_Contig_151933	3	0.772
*dDocent_Contig_107843	3	0.772
*dDocent_Contig_2388	3	0.772
*dDocent_Contig_39533	3	0.927
*dDocent_Contig_154055	3	0.927
*dDocent_Contig_393412	3	0.927
*dDocent_Contig_139360	3	0.927
*dDocent_Contig_187	3	0.927
*dDocent_Contig_10610	3	1.081
*dDocent_Contig_9487	3	1.236
*dDocent_Contig_352590	3	1.86
*dDocent_Contig_70673	3	4.029
*dDocent_Contig_146359	3	4.029
*dDocent_Contig_1537	3	4.029
*dDocent_Contig_228826	3	4.338
*dDocent_Contig_98083	3	4.338
*dDocent_Contig_3011	3	4.647
*dDocent_Contig_109605	3	6.191
*dDocent_Contig_57233	3	7.117
*dDocent_Contig_256757	3	7.117
*dDocent_Contig_1011	3	8.353
*dDocent_Contig_18514	3	10.223
*dDocent_Contig_283544	3	12.093
*dDocent_Contig_25574	3	12.247
*dDocent_Contig_6967	3	12.247
*dDocent_Contig_12895	3	12.402
*dDocent_Contig_12922	3	13.328
*dDocent_Contig_45214	3	14.579
*dDocent_Contig_372229	3	17.066
*dDocent_Contig_33783	3	18.622
*dDocent_Contig_32419	3	20.177
*dDocent_Contig_55414	3	20.177
*dDocent_Contig_109626	3	20.178
*dDocent_Contig_6233	3	20.487
*dDocent_Contig_101570	3	20.796
*dDocent_Contig_20418	3	20.95
*dDocent_Contig_76593	3	20.95
*dDocent_Contig_329394	3	20.95
*dDocent_Contig_123863	3	21.105
*dDocent_Contig_177269	3	22.656
*dDocent_Contig_3978	3	22.968
*dDocent_Contig_372715	3	23.28
*dDocent_Contig_6257	3	23.592
*dDocent_Contig_206752	3	23.592
*dDocent_Contig_56581	3	23.592
*dDocent_Contig_210808	3	25.754
*dDocent_Contig_4858	3	26.681
*dDocent_Contig_269074	3	29.772
*dDocent_Contig_40222	3	31.007
*dDocent_Contig_13446	3	31.007
*dDocent_Contig_316462	3	33.478
*dDocent_Contig_328964	4	0
*dDocent_Contig_163522	4	4.954
*dDocent_Contig_249360	4	4.955
*dDocent_Contig_4352	4	4.955
*dDocent_Contig_11878	4	4.955
*dDocent_Contig_136722	4	5.572
*dDocent_Contig_11933	4	5.572
*dDocent_Contig_15673	4	5.572
*dDocent_Contig_126644	4	6.498
*dDocent_Contig_6237	4	7.424
*dDocent_Contig_80711	4	7.424
*dDocent_Contig_147331	4	7.736
*dDocent_Contig_141395	4	8.979
*dDocent_Contig_7879	4	9.913
*dDocent_Contig_83810	4	10.221
*dDocent_Contig_34664	4	10.532
*dDocent_Contig_99681	4	12.078
*dDocent_Contig_379124	4	12.387
*dDocent_Contig_69594	4	12.387
*dDocent_Contig_15531	4	13.488
*dDocent_Contig_360438	4	14.389
*dDocent_Contig_21444	4	18.583
*dDocent_Contig_2072	4	20.563
*dDocent_Contig_133552	4	20.718
*dDocent_Contig_7650	4	20.718
*dDocent_Contig_248861	4	20.718
*dDocent_Contig_61895	4	20.718
*dDocent_Contig_20487	4	20.872
*dDocent_Contig_45690	4	20.872
*dDocent_Contig_20760	4	21.49
*dDocent_Contig_296700	4	22.426
*dDocent_Contig_9019	4	24.599
*dDocent_Contig_53339	4	25.221
*dDocent_Contig_173	4	26.77
*dDocent_Contig_329840	4	27.391
*dDocent_Contig_47042	4	28.63
*dDocent_Contig_1633	4	31.101
*dDocent_Contig_233284	4	32.367
*dDocent_Contig_99997	4	33.449
*dDocent_Contig_336119	4	35.772
*dDocent_Contig_1872	4	36.547
*dDocent_Contig_23502	4	36.547
*dDocent_Contig_75370	4	36.547
*dDocent_Contig_15823	4	37.321
*dDocent_Contig_12624	4	37.476
*dDocent_Contig_132541	4	37.63
*dDocent_Contig_54942	4	37.63
*dDocent_Contig_1566	4	40.721
*dDocent_Contig_48972	4	41.956
*dDocent_Contig_96376	4	41.956
*dDocent_Contig_377457	4	41.956
*dDocent_Contig_332610	4	43.5
*dDocent_Contig_44637	4	45.376
*dDocent_Contig_116540	4	49.767
*dDocent_Contig_98257	4	49.767
*dDocent_Contig_254535	4	49.767
*dDocent_Contig_98560	4	51.632
*dDocent_Contig_6725	4	52.879
*dDocent_Contig_8268	4	57.834
*dDocent_Contig_40654	4	65.296
*dDocent_Contig_77513	4	65.605
*dDocent_Contig_39758	4	65.605
*dDocent_Contig_93547	4	65.605
*dDocent_Contig_102978	4	65.915
*dDocent_Contig_10903	4	66.225
*dDocent_Contig_221197	4	66.534
*dDocent_Contig_24841	4	66.534
*dDocent_Contig_1065	4	66.843
*dDocent_Contig_52760	4	68.086
*dDocent_Contig_95474	5	0
*dDocent_Contig_78438	5	0.617
*dDocent_Contig_4588	5	0.617
*dDocent_Contig_3740	5	0.772
*dDocent_Contig_61474	5	0.772
*dDocent_Contig_230000	5	0.926
*dDocent_Contig_169404	5	1.235
*dDocent_Contig_32901	5	2.928
*dDocent_Contig_21262	5	3.947
*dDocent_Contig_14172	5	4.628
*dDocent_Contig_182302	5	5.308
*dDocent_Contig_45271	5	5.617
*dDocent_Contig_83754	5	6.234
*dDocent_Contig_195456	5	6.234
*dDocent_Contig_729	5	6.543
*dDocent_Contig_29774	5	6.543
*dDocent_Contig_180392	5	7.784
*dDocent_Contig_698	5	8.406
*dDocent_Contig_4651	5	8.717
*dDocent_Contig_166328	5	10.879
*dDocent_Contig_238787	5	11.805
*dDocent_Contig_150253	5	12.829
*dDocent_Contig_38113	5	13.172
*dDocent_Contig_10555	5	15.548
*dDocent_Contig_61117	5	16.793
*dDocent_Contig_41257	5	18.347
*dDocent_Contig_28930	5	18.347
*dDocent_Contig_61809	5	18.347
*dDocent_Contig_2152	5	18.347
*dDocent_Contig_2289	5	19.582
*dDocent_Contig_39621	5	19.582
*dDocent_Contig_12285	5	20.967
*dDocent_Contig_21675	5	22.007
*dDocent_Contig_38564	5	22.355
*dDocent_Contig_368763	5	22.702
*dDocent_Contig_110	5	22.702
*dDocent_Contig_12387	5	23.628
*dDocent_Contig_11380	5	27.339
*dDocent_Contig_276420	5	30.833
*dDocent_Contig_67603	5	31.696
*dDocent_Contig_134	5	31.696
*dDocent_Contig_24259	5	31.696
*dDocent_Contig_71287	5	32.079
*dDocent_Contig_3831	5	33.227
*dDocent_Contig_27754	5	37.016
*dDocent_Contig_36330	5	37.016
*dDocent_Contig_325604	5	37.016
*dDocent_Contig_111953	5	37.016
*dDocent_Contig_161221	5	40.505
*dDocent_Contig_120071	5	41.287
*dDocent_Contig_352629	5	43.714
*dDocent_Contig_23649	5	48.393
*dDocent_Contig_92932	5	49.756
*dDocent_Contig_31814	5	52.132
*dDocent_Contig_68910	5	53.058
*dDocent_Contig_372133	5	55.227
*dDocent_Contig_12065	5	55.852
*dDocent_Contig_38257	5	56.469
*dDocent_Contig_262469	5	57.71
*dDocent_Contig_32945	5	58.332
*dDocent_Contig_62646	5	58.644
*dDocent_Contig_3502	5	58.644
*dDocent_Contig_10702	5	58.798
*dDocent_Contig_257	5	58.953
*dDocent_Contig_4163	5	59.107
*dDocent_Contig_377178	5	59.261
*dDocent_Contig_174148	5	59.262
*dDocent_Contig_3932	5	59.572
*dDocent_Contig_12852	5	60.499
*dDocent_Contig_12309	5	60.499
*dDocent_Contig_17090	5	61.742
*dDocent_Contig_17645	5	62.054
*dDocent_Contig_104875	5	62.054
*dDocent_Contig_29581	5	62.054
*dDocent_Contig_88151	5	62.988
*dDocent_Contig_37125	5	63.605
*dDocent_Contig_25202	5	63.605
*dDocent_Contig_23190	5	63.605
*dDocent_Contig_91505	5	63.605
*dDocent_Contig_65214	5	63.605
*dDocent_Contig_222489	5	65.458
*dDocent_Contig_1254	5	66.74
*dDocent_Contig_110843	6	0
*dDocent_Contig_79417	6	0.285
*dDocent_Contig_122687	6	0.311
*dDocent_Contig_143631	6	0.311
*dDocent_Contig_193822	6	0.928
*dDocent_Contig_31144	6	0.928
*dDocent_Contig_2987	6	1.392
*dDocent_Contig_42967	6	1.856
*dDocent_Contig_95956	6	3.709
*dDocent_Contig_227127	6	4.173
*dDocent_Contig_397105	6	4.173
*dDocent_Contig_27780	6	4.637
*dDocent_Contig_297334	6	7.727
*dDocent_Contig_113644	6	8.653
*dDocent_Contig_400037	6	8.962
*dDocent_Contig_15805	6	9.109
*dDocent_Contig_108906	6	9.272
*dDocent_Contig_2654	6	11.989
*dDocent_Contig_3021	6	13.323
*dDocent_Contig_344040	6	15.06
*dDocent_Contig_9662	6	15.319
*dDocent_Contig_78852	6	15.319
*dDocent_Contig_6448	6	15.565
*dDocent_Contig_158754	6	15.565
*dDocent_Contig_41885	6	15.813
*dDocent_Contig_558	6	16.105
*dDocent_Contig_384998	6	16.729
*dDocent_Contig_99931	6	18.76
*dDocent_Contig_1922	6	20.415
*dDocent_Contig_133371	6	20.415
*dDocent_Contig_73905	6	20.415
*dDocent_Contig_58798	6	22.643
*dDocent_Contig_29808	6	25.115
*dDocent_Contig_32599	6	26.349
*dDocent_Contig_127712	6	27.584
*dDocent_Contig_62300	6	27.739
*dDocent_Contig_3387	6	27.893
*dDocent_Contig_13705	6	27.893
*dDocent_Contig_17774	6	28.511
*dDocent_Contig_386286	6	28.82
*dDocent_Contig_89625	6	29.129
*dDocent_Contig_318878	6	29.129
*dDocent_Contig_236777	6	30.055
*dDocent_Contig_1052	6	30.364
*dDocent_Contig_12711	6	31.681
*dDocent_Contig_26491	6	31.983
*dDocent_Contig_187402	6	32.791
*dDocent_Contig_23746	6	34.403
*dDocent_Contig_182942	6	35.959
*dDocent_Contig_4251	6	39.086
*dDocent_Contig_33255	6	39.086
*dDocent_Contig_57634	6	39.703
*dDocent_Contig_26493	6	39.858
*dDocent_Contig_1684	6	39.858
*dDocent_Contig_77157	6	39.858
*dDocent_Contig_99410	6	40.012
*dDocent_Contig_13506	6	40.012
*dDocent_Contig_25956	6	40.637
*dDocent_Contig_14839	6	43.117
*dDocent_Contig_35439	6	43.117
*dDocent_Contig_193448	6	45.542
*dDocent_Contig_198199	6	45.753
*dDocent_Contig_31238	6	48.379
*dDocent_Contig_37175	6	48.996
*dDocent_Contig_27993	6	49.151
*dDocent_Contig_163599	6	49.305
*dDocent_Contig_3889	6	51.158
*dDocent_Contig_317880	6	51.469
*dDocent_Contig_356505	6	53.015
*dDocent_Contig_142757	6	53.941
*dDocent_Contig_2145	6	54.867
*dDocent_Contig_6302	6	55.793
*dDocent_Contig_63351	6	57.192
*dDocent_Contig_169587	6	58.591
*dDocent_Contig_213871	6	59.828
*dDocent_Contig_16570	6	60.139
*dDocent_Contig_66767	6	61.375
*dDocent_Contig_29868	6	61.992
*dDocent_Contig_293918	6	63.227
*dDocent_Contig_72601	6	64.462
*dDocent_Contig_143124	6	66.314
*dDocent_Contig_242834	7	0
*dDocent_Contig_123246	7	0.617
*dDocent_Contig_13931	7	0.617
*dDocent_Contig_8508	7	0.617
*dDocent_Contig_42371	7	0.618
*dDocent_Contig_71675	7	0.618
*dDocent_Contig_33115	7	1.544
*dDocent_Contig_17281	7	2.779
*dDocent_Contig_1489	7	6.147
*dDocent_Contig_22103	7	7.776
*dDocent_Contig_15637	7	8.085
*dDocent_Contig_2829	7	8.394
*dDocent_Contig_4056	7	10.865
*dDocent_Contig_54764	7	11.793
*dDocent_Contig_259416	7	12.103
*dDocent_Contig_39587	7	12.257
*dDocent_Contig_226254	7	12.412
*dDocent_Contig_263885	7	13.341
*dDocent_Contig_146993	7	13.961
*dDocent_Contig_36882	7	13.961
*dDocent_Contig_6473	7	14.116
*dDocent_Contig_76686	7	14.116
*dDocent_Contig_100682	7	14.27
*dDocent_Contig_42789	7	16.205
*dDocent_Contig_86242	7	17.429
*dDocent_Contig_1637	7	18.944
*dDocent_Contig_22460	7	19.254
*dDocent_Contig_15664	7	20.181
*dDocent_Contig_8174	7	20.336
*dDocent_Contig_30404	7	20.336
*dDocent_Contig_117913	7	20.49
*dDocent_Contig_176482	7	20.883
*dDocent_Contig_224986	7	21.956
*dDocent_Contig_124000	7	22.347
*dDocent_Contig_18050	7	22.347
*dDocent_Contig_1622	7	22.811
*dDocent_Contig_1884	7	22.811
*dDocent_Contig_45279	7	23.275
*dDocent_Contig_53617	7	24.202
*dDocent_Contig_62600	7	24.512
*dDocent_Contig_8173	7	24.512
*dDocent_Contig_48412	7	24.513
*dDocent_Contig_42202	7	26.365
*dDocent_Contig_2193	7	28.462
*dDocent_Contig_335990	7	29.159
*dDocent_Contig_164099	7	29.159
*dDocent_Contig_182413	7	29.468
*dDocent_Contig_291844	7	29.468
*dDocent_Contig_224783	7	29.468
*dDocent_Contig_16173	7	30.554
*dDocent_Contig_1101	7	31.64
*dDocent_Contig_145685	7	31.64
*dDocent_Contig_60338	7	33.493
*dDocent_Contig_18098	7	35.346
*dDocent_Contig_3782	7	38.127
*dDocent_Contig_44561	7	39.362
*dDocent_Contig_22088	7	41.39
*dDocent_Contig_326641	7	43.417
*dDocent_Contig_26495	7	43.417
*dDocent_Contig_16878	7	43.417
*dDocent_Contig_53782	7	43.417
*dDocent_Contig_342473	7	45.579
*dDocent_Contig_14595	7	47.431
*dDocent_Contig_232983	7	49.902
*dDocent_Contig_12034	7	50.521
*dDocent_Contig_230035	7	50.83
*dDocent_Contig_2305	7	51.448
*dDocent_Contig_4505	7	51.448
*dDocent_Contig_175067	7	51.757
*dDocent_Contig_185112	7	51.757
*dDocent_Contig_17041	7	52.376
*dDocent_Contig_14875	7	52.53
*dDocent_Contig_17168	7	52.53
*dDocent_Contig_68316	7	52.685
*dDocent_Contig_30202	7	52.839
*dDocent_Contig_60276	7	52.994
*dDocent_Contig_12798	7	53.611
*dDocent_Contig_43937	7	53.611
*dDocent_Contig_32999	8	0
*dDocent_Contig_220734	8	0.617
*dDocent_Contig_29213	8	0.617
*dDocent_Contig_6727	8	7.45
*dDocent_Contig_86606	8	8.699
*dDocent_Contig_70596	8	10.875
*dDocent_Contig_61319	8	13.965
*dDocent_Contig_135721	8	15.511
*dDocent_Contig_98695	8	15.822
*dDocent_Contig_332250	8	15.822
*dDocent_Contig_82292	8	16.131
*dDocent_Contig_1533	8	16.44
*dDocent_Contig_274586	8	17.86
*dDocent_Contig_36018	8	18.926
*dDocent_Contig_38092	8	19.08
*dDocent_Contig_96441	8	19.235
*dDocent_Contig_306534	8	19.543
*dDocent_Contig_6178	8	20.161
*dDocent_Contig_99272	8	20.161
*dDocent_Contig_9303	8	20.161
*dDocent_Contig_143868	8	20.778
*dDocent_Contig_3538	8	20.778
*dDocent_Contig_68700	8	20.932
*dDocent_Contig_339791	8	20.932
*dDocent_Contig_78059	8	21.087
*dDocent_Contig_2982	8	22.332
*dDocent_Contig_66164	8	23.885
*dDocent_Contig_6004	8	25.738
*dDocent_Contig_315075	8	27.294
*dDocent_Contig_75804	8	28.849
*dDocent_Contig_9744	8	30.084
*dDocent_Contig_84428	8	30.239
*dDocent_Contig_7198	8	30.393
*dDocent_Contig_196865	8	31.937
*dDocent_Contig_52753	8	32.554
*dDocent_Contig_28007	8	32.863
*dDocent_Contig_288155	8	33.172
*dDocent_Contig_10154	8	33.481
*dDocent_Contig_384966	8	34.716
*dDocent_Contig_60550	8	34.716
*dDocent_Contig_7007	8	34.716
*dDocent_Contig_8327	8	34.716
*dDocent_Contig_57603	8	35.951
*dDocent_Contig_199619	8	36.26
*dDocent_Contig_85444	8	36.88
*dDocent_Contig_86520	8	39.364
*dDocent_Contig_22362	8	40.598
*dDocent_Contig_358491	8	40.908
*dDocent_Contig_356616	8	41.526
*dDocent_Contig_23570	8	41.99
*dDocent_Contig_249952	8	42.454
*dDocent_Contig_214291	8	43.615
*dDocent_Contig_192305	8	44.003
*dDocent_Contig_110926	8	44.157
*dDocent_Contig_240437	8	44.157
*dDocent_Contig_58600	8	44.157
*dDocent_Contig_115544	8	44.157
*dDocent_Contig_237447	8	44.157
*dDocent_Contig_16582	8	44.311
*dDocent_Contig_63516	8	44.311
*dDocent_Contig_95836	8	47.402
*dDocent_Contig_31830	8	49.745
*dDocent_Contig_80211	8	52.088
*dDocent_Contig_264920	8	56.04
*dDocent_Contig_380663	8	58.825
*dDocent_Contig_202990	8	60.062
*dDocent_Contig_245481	8	62.428
*dDocent_Contig_11094	8	62.428
*dDocent_Contig_128759	8	62.892
*dDocent_Contig_5786	8	63.356
*dDocent_Contig_58808	8	63.356
*dDocent_Contig_22259	8	64.9
*dDocent_Contig_50697	8	65.055
*dDocent_Contig_16583	8	65.209
*dDocent_Contig_85639	8	65.209
*dDocent_Contig_35267	8	65.828
*dDocent_Contig_35019	8	68.3
*dDocent_Contig_85534	9	0
*dDocent_Contig_103327	9	0.617
*dDocent_Contig_145912	9	0.926
*dDocent_Contig_22755	9	5.585
*dDocent_Contig_384346	9	6.218
*dDocent_Contig_1964	9	6.372
*dDocent_Contig_39877	9	6.372
*dDocent_Contig_17413	9	6.372
*dDocent_Contig_62061	9	6.372
*dDocent_Contig_140986	9	6.372
*dDocent_Contig_398347	9	6.526
*dDocent_Contig_40834	9	6.527
*dDocent_Contig_20949	9	6.681
*dDocent_Contig_72703	9	6.681
*dDocent_Contig_49437	9	6.681
*dDocent_Contig_13498	9	6.835
*dDocent_Contig_20683	9	7.145
*dDocent_Contig_517	9	7.763
*dDocent_Contig_167104	9	7.764
*dDocent_Contig_19422	9	8.712
*dDocent_Contig_27419	9	12.931
*dDocent_Contig_212609	9	16.48
*dDocent_Contig_312243	9	18.333
*dDocent_Contig_53811	9	19.259
*dDocent_Contig_326037	9	19.877
*dDocent_Contig_19143	9	20.187
*dDocent_Contig_11296	9	20.187
*dDocent_Contig_22381	9	20.805
*dDocent_Contig_18927	9	22.204
*dDocent_Contig_333677	9	23.603
*dDocent_Contig_19302	9	25.147
*dDocent_Contig_32210	9	25.456
*dDocent_Contig_146256	9	26.487
*dDocent_Contig_126738	9	28.564
*dDocent_Contig_224207	9	29.061
*dDocent_Contig_52970	9	31.045
*dDocent_Contig_52	9	31.353
*dDocent_Contig_24250	9	31.353
*dDocent_Contig_369547	9	31.662
*dDocent_Contig_258643	9	33.206
*dDocent_Contig_10383	9	33.206
*dDocent_Contig_58669	9	34.406
*dDocent_Contig_280097	9	34.406
*dDocent_Contig_367430	9	36.004
*dDocent_Contig_137541	9	36.004
*dDocent_Contig_144660	9	36.623
*dDocent_Contig_394181	9	37.242
*dDocent_Contig_13617	9	39.095
*dDocent_Contig_6560	9	42.495
*dDocent_Contig_42205	9	42.804
*dDocent_Contig_5587	9	44.365
*dDocent_Contig_6477	9	46.545
*dDocent_Contig_252651	9	46.545
*dDocent_Contig_4522	9	49.64
*dDocent_Contig_266400	9	49.954
*dDocent_Contig_25003	9	50.88
*dDocent_Contig_30406	9	53.053
*dDocent_Contig_10430	9	53.989
*dDocent_Contig_126674	9	53.989
*dDocent_Contig_123765	9	54.298
*dDocent_Contig_396176	9	54.298
*dDocent_Contig_40313	9	54.298
*dDocent_Contig_114253	9	54.452
*dDocent_Contig_13137	9	54.452
*dDocent_Contig_13449	9	54.607
*dDocent_Contig_5720	9	55.533
*dDocent_Contig_12726	9	55.687
*dDocent_Contig_34674	9	55.842
*dDocent_Contig_37128	9	57.077
*dDocent_Contig_352053	9	57.077
*dDocent_Contig_88256	10	0
*dDocent_Contig_355463	10	0
*dDocent_Contig_13350	10	0
*dDocent_Contig_17712	10	0
*dDocent_Contig_9013	10	0.309
*dDocent_Contig_2154	10	1.36
*dDocent_Contig_36931	10	3.106
*dDocent_Contig_63921	10	3.261
*dDocent_Contig_68790	10	3.415
*dDocent_Contig_375567	10	3.415
*dDocent_Contig_28525	10	5.937
*dDocent_Contig_223375	10	7.205
*dDocent_Contig_108402	10	7.205
*dDocent_Contig_18188	10	8.787
*dDocent_Contig_50498	10	9.74
*dDocent_Contig_172285	10	10.048
*dDocent_Contig_98910	10	10.048
*dDocent_Contig_79517	10	10.358
*dDocent_Contig_1177	10	10.975
*dDocent_Contig_85216	10	12.579
*dDocent_Contig_11248	10	14.838
*dDocent_Contig_274264	10	16.369
*dDocent_Contig_3454	10	17.899
*dDocent_Contig_3559	10	17.899
*dDocent_Contig_7467	10	19.141
*dDocent_Contig_22346	10	20.384
*dDocent_Contig_120683	10	20.539
*dDocent_Contig_2088	10	20.693
*dDocent_Contig_51425	10	20.693
*dDocent_Contig_390204	10	22.548
*dDocent_Contig_44252	10	22.86
*dDocent_Contig_73753	10	23.169
*dDocent_Contig_63932	10	24.69
*dDocent_Contig_64534	10	24.69
*dDocent_Contig_13508	10	27.223
*dDocent_Contig_54778	10	27.223
*dDocent_Contig_21480	10	27.836
*dDocent_Contig_5889	10	27.836
*dDocent_Contig_31796	10	28.461
*dDocent_Contig_1301	10	30.005
*dDocent_Contig_48250	10	30.005
*dDocent_Contig_354961	10	31.858
*dDocent_Contig_34	10	31.858
*dDocent_Contig_24473	10	32.167
*dDocent_Contig_33361	10	32.167
*dDocent_Contig_394960	10	32.526
*dDocent_Contig_51099	10	32.526
*dDocent_Contig_9392	10	37.117
*dDocent_Contig_18146	10	37.444
*dDocent_Contig_15311	10	40.993
*dDocent_Contig_73600	10	41.535
*dDocent_Contig_179567	10	44.588
*dDocent_Contig_37463	10	45.205
*dDocent_Contig_137144	10	45.206
*dDocent_Contig_384622	10	45.84
*dDocent_Contig_3187	10	46.791
*dDocent_Contig_87834	10	46.791
*dDocent_Contig_53830	10	47.109
*dDocent_Contig_103216	10	50.555
*dDocent_Contig_330536	10	51.19
*dDocent_Contig_43997	10	51.349
*dDocent_Contig_25808	10	51.499
*dDocent_Contig_228442	10	53.043
*dDocent_Contig_39616	10	53.972
*dDocent_Contig_593	10	53.972
*dDocent_Contig_76476	10	54.589
*dDocent_Contig_315251	10	54.589
*dDocent_Contig_4641	11	0
*dDocent_Contig_236367	11	0.309
*dDocent_Contig_5401	11	0.618
*dDocent_Contig_26839	11	1.23
*dDocent_Contig_152405	11	1.23
*dDocent_Contig_56798	11	1.241
*dDocent_Contig_96847	11	1.853
*dDocent_Contig_14391	11	1.853
*dDocent_Contig_264083	11	1.853
*dDocent_Contig_364420	11	1.853
*dDocent_Contig_568	11	1.853
*dDocent_Contig_12642	11	2.969
*dDocent_Contig_29636	11	3.342
*dDocent_Contig_30539	11	3.715
*dDocent_Contig_286213	11	3.715
*dDocent_Contig_10459	11	3.715
*dDocent_Contig_143714	11	4.851
*dDocent_Contig_89	11	8.232
*dDocent_Contig_28577	11	9.368
*dDocent_Contig_12806	11	9.985
*dDocent_Contig_24110	11	9.985
*dDocent_Contig_396511	11	10.603
*dDocent_Contig_54040	11	10.911
*dDocent_Contig_255823	11	11.22
*dDocent_Contig_93835	11	12.849
*dDocent_Contig_19168	11	16.217
*dDocent_Contig_9708	11	16.217
*dDocent_Contig_84028	11	16.217
*dDocent_Contig_8679	11	16.217
*dDocent_Contig_86033	11	16.834
*dDocent_Contig_32774	11	16.835
*dDocent_Contig_31290	11	20.788
*dDocent_Contig_229737	11	21.456
*dDocent_Contig_223802	11	23.45
*dDocent_Contig_327671	11	23.45
*dDocent_Contig_3933	11	25.302
*dDocent_Contig_113458	11	25.303
*dDocent_Contig_116082	11	25.303
*dDocent_Contig_16919	11	27.969
*dDocent_Contig_382081	11	29.038
*dDocent_Contig_6698	11	29.655
*dDocent_Contig_74363	11	33.677
*dDocent_Contig_29563	11	36.148
*dDocent_Contig_190056	11	36.148
*dDocent_Contig_2583	11	36.536
*dDocent_Contig_272119	11	36.536
*dDocent_Contig_126668	11	37.696
*dDocent_Contig_65087	11	37.697
*dDocent_Contig_23445	11	37.697
*dDocent_Contig_41608	11	37.697
*dDocent_Contig_8373	11	37.697
*dDocent_Contig_78213	11	37.697
*dDocent_Contig_197457	11	40.168
*dDocent_Contig_46391	11	42.949
*dDocent_Contig_15214	11	46.349
*dDocent_Contig_1779	11	47.112
*dDocent_Contig_42884	11	47.112
*dDocent_Contig_32910	11	47.112
*dDocent_Contig_341717	11	47.112
*dDocent_Contig_32350	11	47.899
*dDocent_Contig_1655	11	51.299
*dDocent_Contig_9250	11	53.484
*dDocent_Contig_212542	11	55.669
*dDocent_Contig_28149	11	55.669
*dDocent_Contig_105803	11	55.824
*dDocent_Contig_209851	11	55.824
*dDocent_Contig_138918	11	55.824
*dDocent_Contig_24873	11	55.978
*dDocent_Contig_33309	11	57.902
*dDocent_Contig_1061	12	0
*dDocent_Contig_9892	12	1.853
*dDocent_Contig_5900	12	2.47
*dDocent_Contig_181394	12	6.968
*dDocent_Contig_38156	12	6.968
*dDocent_Contig_81944	12	8.821
*dDocent_Contig_74741	12	8.822
*dDocent_Contig_49203	12	9.752
*dDocent_Contig_4389	12	10.682
*dDocent_Contig_171172	12	11.507
*dDocent_Contig_3862	12	11.92
*dDocent_Contig_52450	12	11.92
*dDocent_Contig_21681	12	11.92
*dDocent_Contig_30077	12	13.155
*dDocent_Contig_24383	12	15.008
*dDocent_Contig_16668	12	15.162
*dDocent_Contig_117947	12	15.317
*dDocent_Contig_17747	12	15.626
*dDocent_Contig_40269	12	16.245
*dDocent_Contig_301685	12	16.709
*dDocent_Contig_55010	12	17.173
*dDocent_Contig_255326	12	17.173
*dDocent_Contig_74233	12	20.362
*dDocent_Contig_20000	12	22.496
*dDocent_Contig_122239	12	23.113
*dDocent_Contig_7808	12	23.268
*dDocent_Contig_34141	12	23.422
*dDocent_Contig_122156	12	23.577
*dDocent_Contig_40220	12	23.577
*dDocent_Contig_122349	12	23.577
*dDocent_Contig_15924	12	23.731
*dDocent_Contig_12971	12	25.584
*dDocent_Contig_36915	12	25.584
*dDocent_Contig_214776	12	25.584
*dDocent_Contig_10414	12	27.242
*dDocent_Contig_895	12	28.068
*dDocent_Contig_119334	12	28.377
*dDocent_Contig_92557	12	30.231
*dDocent_Contig_257318	12	31.508
*dDocent_Contig_39799	12	32.125
*dDocent_Contig_393403	12	32.742
*dDocent_Contig_74001	12	32.742
*dDocent_Contig_24843	12	32.742
*dDocent_Contig_31690	12	34.806
*dDocent_Contig_95057	12	35.221
*dDocent_Contig_10799	12	35.996
*dDocent_Contig_77385	12	36.771
*dDocent_Contig_276408	12	36.771
*dDocent_Contig_10858	12	38.006
*dDocent_Contig_25389	12	38.623
*dDocent_Contig_46225	12	38.623
*dDocent_Contig_14518	12	40.167
*dDocent_Contig_242112	12	40.631
*dDocent_Contig_99215	12	41.095
*dDocent_Contig_35533	12	41.404
*dDocent_Contig_4603	12	43.615
*dDocent_Contig_388381	12	45.094
*dDocent_Contig_41166	12	45.465
*dDocent_Contig_77372	12	45.62
*dDocent_Contig_134526	12	45.62
*dDocent_Contig_14368	12	45.62
*dDocent_Contig_236369	12	45.774
*dDocent_Contig_178055	12	46.391
*dDocent_Contig_7350	12	48.909
*dDocent_Contig_275150	12	52.355
*dDocent_Contig_214162	12	54.517
*dDocent_Contig_203924	12	55.443
*dDocent_Contig_56836	12	55.443
*dDocent_Contig_60514	12	56.062
*dDocent_Contig_16259	12	56.681
*dDocent_Contig_53836	12	57.916
*dDocent_Contig_5415	12	59.772
*dDocent_Contig_104541	12	60.084
*dDocent_Contig_11036	12	60.238
*dDocent_Contig_105366	12	60.392
*dDocent_Contig_56370	12	62.251
*dDocent_Contig_188003	12	62.874
*dDocent_Contig_397821	12	62.875
*dDocent_Contig_353750	12	62.875
*dDocent_Contig_233802	12	64.117
*dDocent_Contig_1658	13	0
*dDocent_Contig_149738	13	1.235
*dDocent_Contig_1836	13	1.235
*dDocent_Contig_358966	13	1.235
*dDocent_Contig_6738	13	2.164
*dDocent_Contig_33478	13	2.784
*dDocent_Contig_7424	13	2.785
*dDocent_Contig_400317	13	2.785
*dDocent_Contig_52880	13	3.094
*dDocent_Contig_7800	13	3.403
*dDocent_Contig_371259	13	3.713
*dDocent_Contig_19101	13	3.713
*dDocent_Contig_109523	13	3.713
*dDocent_Contig_8145	13	4.023
*dDocent_Contig_9191	13	4.333
*dDocent_Contig_32115	13	4.333
*dDocent_Contig_293796	13	4.333
*dDocent_Contig_120125	13	4.643
*dDocent_Contig_149539	13	6.897
*dDocent_Contig_3969	13	7.545
*dDocent_Contig_300903	13	12.632
*dDocent_Contig_79522	13	14.566
*dDocent_Contig_20838	13	14.567
*dDocent_Contig_13005	13	14.876
*dDocent_Contig_46846	13	15.185
*dDocent_Contig_14672	13	16.783
*dDocent_Contig_128564	13	17.983
*dDocent_Contig_7106	13	19.218
*dDocent_Contig_94634	13	19.526
*dDocent_Contig_159109	13	19.681
*dDocent_Contig_34603	13	19.681
*dDocent_Contig_239372	13	19.835
*dDocent_Contig_47561	13	22.616
*dDocent_Contig_11611	13	24.468
*dDocent_Contig_164762	13	24.469
*dDocent_Contig_2125	13	25.243
*dDocent_Contig_93424	13	26.018
*dDocent_Contig_275339	13	26.018
*dDocent_Contig_147070	13	26.018
*dDocent_Contig_280139	13	27.253
*dDocent_Contig_31986	13	27.253
*dDocent_Contig_13478	13	27.407
*dDocent_Contig_176684	13	27.407
*dDocent_Contig_4715	13	27.562
*dDocent_Contig_1422	13	30.962
*dDocent_Contig_84818	13	35.294
*dDocent_Contig_10816	13	35.928
*dDocent_Contig_43510	13	40.899
*dDocent_Contig_37671	13	40.9
*dDocent_Contig_75112	13	41.521
*dDocent_Contig_327	13	42.76
*dDocent_Contig_56759	13	44.303
*dDocent_Contig_9384	13	45.229
*dDocent_Contig_4692	13	46.464
*dDocent_Contig_73664	13	48.323
*dDocent_Contig_13164	13	48.946
*dDocent_Contig_147906	13	49.255
*dDocent_Contig_20310	13	49.564
*dDocent_Contig_63722	13	49.719
*dDocent_Contig_103448	13	49.873
*dDocent_Contig_33409	13	49.873
*dDocent_Contig_71710	13	49.874
*dDocent_Contig_149363	13	54.205
*dDocent_Contig_69393	13	56.676
*dDocent_Contig_26199	13	57.911
*dDocent_Contig_69880	13	57.911
*dDocent_Contig_5447	13	57.911
*dDocent_Contig_35494	14	0
*dDocent_Contig_39041	14	0
*dDocent_Contig_38784	14	0
*dDocent_Contig_247362	14	0.155
*dDocent_Contig_3967	14	0.155
*dDocent_Contig_131536	14	0.309
*dDocent_Contig_355399	14	2.162
*dDocent_Contig_130331	14	2.162
*dDocent_Contig_144102	14	2.162
*dDocent_Contig_42303	14	2.779
*dDocent_Contig_54424	14	3.705
*dDocent_Contig_15647	14	4.331
*dDocent_Contig_53537	14	4.331
*dDocent_Contig_30074	14	6.81
*dDocent_Contig_83576	14	6.964
*dDocent_Contig_112066	14	7.119
*dDocent_Contig_26812	14	7.273
*dDocent_Contig_23998	14	7.428
*dDocent_Contig_97259	14	8.971
*dDocent_Contig_11849	14	8.971
*dDocent_Contig_56244	14	9.897
*dDocent_Contig_250683	14	9.898
*dDocent_Contig_48750	14	10.357
*dDocent_Contig_54112	14	10.826
*dDocent_Contig_29317	14	13.916
*dDocent_Contig_22663	14	15.46
*dDocent_Contig_172678	14	15.46
*dDocent_Contig_301600	14	16.824
*dDocent_Contig_13057	14	18.526
*dDocent_Contig_102859	14	19.21
*dDocent_Contig_36338	14	19.443
*dDocent_Contig_1745	14	19.675
*dDocent_Contig_101213	14	19.907
*dDocent_Contig_104597	14	20.139
*dDocent_Contig_1287	14	20.757
*dDocent_Contig_9310	14	22.785
*dDocent_Contig_53800	14	24.813
*dDocent_Contig_32126	14	27.146
*dDocent_Contig_2753	14	27.919
*dDocent_Contig_87663	14	29.443
*dDocent_Contig_156793	14	31.346
*dDocent_Contig_8427	14	31.963
*dDocent_Contig_242541	14	31.963
*dDocent_Contig_3315	14	35.053
*dDocent_Contig_149762	14	35.362
*dDocent_Contig_8979	14	35.672
*dDocent_Contig_48785	14	36.289
*dDocent_Contig_16476	14	36.289
*dDocent_Contig_396914	14	36.289
*dDocent_Contig_156439	14	36.443
*dDocent_Contig_208497	14	36.443
*dDocent_Contig_35592	14	36.443
*dDocent_Contig_279649	14	36.443
*dDocent_Contig_65678	14	36.443
*dDocent_Contig_9145	14	36.598
*dDocent_Contig_40296	14	37.215
*dDocent_Contig_139122	14	39.227
*dDocent_Contig_130064	14	42.005
*dDocent_Contig_9535	14	46.671
*dDocent_Contig_52501	14	48.524
*dDocent_Contig_11090	14	50.551
*dDocent_Contig_55476	14	52.578
*dDocent_Contig_102244	14	53.196
*dDocent_Contig_21421	14	53.196
*dDocent_Contig_19919	15	0
*dDocent_Contig_285561	15	0.617
*dDocent_Contig_9840	15	0.617
*dDocent_Contig_19799	15	1.852
*dDocent_Contig_300354	15	2.47
*dDocent_Contig_94639	15	2.47
*dDocent_Contig_15429	15	3.087
*dDocent_Contig_7845	15	3.087
*dDocent_Contig_106618	15	7.108
*dDocent_Contig_189129	15	7.417
*dDocent_Contig_55707	15	7.417
*dDocent_Contig_104204	15	7.726
*dDocent_Contig_17057	15	8.035
*dDocent_Contig_19889	15	8.035
*dDocent_Contig_25887	15	8.344
*dDocent_Contig_6029	15	8.962
*dDocent_Contig_50732	15	10.816
*dDocent_Contig_365182	15	14.217
*dDocent_Contig_26381	15	14.217
*dDocent_Contig_79551	15	16.397
*dDocent_Contig_2040	15	17.959
*dDocent_Contig_48424	15	21.981
*dDocent_Contig_12143	15	21.981
*dDocent_Contig_382805	15	21.981
*dDocent_Contig_30071	15	23.108
*dDocent_Contig_11919	15	23.351
*dDocent_Contig_23307	15	26.773
*dDocent_Contig_6955	15	29.507
*dDocent_Contig_243491	15	29.507
*dDocent_Contig_61954	15	31.668
*dDocent_Contig_3098	15	31.669
*dDocent_Contig_362062	15	32.286
*dDocent_Contig_192508	15	32.286
*dDocent_Contig_32931	15	34.757
*dDocent_Contig_132335	15	36.944
*dDocent_Contig_50758	15	39.131
*dDocent_Contig_16362	15	39.132
*dDocent_Contig_122064	15	39.596
*dDocent_Contig_319839	15	39.596
*dDocent_Contig_10422	15	40.06
*dDocent_Contig_275327	15	43.46
*dDocent_Contig_30705	15	44.079
*dDocent_Contig_138566	15	44.698
*dDocent_Contig_642	15	44.698
*dDocent_Contig_281132	15	44.699
*dDocent_Contig_195082	15	45.625
*dDocent_Contig_136639	15	47.787
*dDocent_Contig_9857	15	48.096
*dDocent_Contig_58265	15	48.096
*dDocent_Contig_233503	15	48.719
*dDocent_Contig_157701	15	50.578
*dDocent_Contig_17365	15	51.042
*dDocent_Contig_35702	15	51.506
*dDocent_Contig_11136	15	51.816
*dDocent_Contig_45297	15	52.434
*dDocent_Contig_1316	15	52.743
*dDocent_Contig_2225	15	53.052
*dDocent_Contig_99398	15	53.673
*dDocent_Contig_3045	16	0
*dDocent_Contig_43065	16	2.471
*dDocent_Contig_238701	16	2.782
*dDocent_Contig_118495	16	2.783
*dDocent_Contig_14866	16	4.329
*dDocent_Contig_73477	16	4.329
*dDocent_Contig_155556	16	4.483
*dDocent_Contig_165344	16	4.483
*dDocent_Contig_159850	16	4.483
*dDocent_Contig_189931	16	4.483
*dDocent_Contig_3380	16	4.638
*dDocent_Contig_124762	16	6.799
*dDocent_Contig_1512	16	6.8
*dDocent_Contig_346936	16	7.417
*dDocent_Contig_14237	16	9.582
*dDocent_Contig_2691	16	9.894
*dDocent_Contig_219112	16	11.747
*dDocent_Contig_343391	16	14.218
*dDocent_Contig_97611	16	16.071
*dDocent_Contig_42225	16	16.381
*dDocent_Contig_2650	16	16.999
*dDocent_Contig_141300	16	17.308
*dDocent_Contig_93946	16	17.308
*dDocent_Contig_27570	16	17.617
*dDocent_Contig_202930	16	17.617
*dDocent_Contig_83538	16	17.617
*dDocent_Contig_6658	16	17.772
*dDocent_Contig_333242	16	17.926
*dDocent_Contig_12831	16	20.397
*dDocent_Contig_53396	16	21.015
*dDocent_Contig_71529	16	21.941
*dDocent_Contig_137502	16	21.941
*dDocent_Contig_52143	16	21.941
*dDocent_Contig_15064	16	21.941
*dDocent_Contig_36829	16	24.412
*dDocent_Contig_189298	16	25.343
*dDocent_Contig_219013	16	26.273
*dDocent_Contig_331327	16	26.582
*dDocent_Contig_316571	16	26.955
*dDocent_Contig_146886	16	27.7
*dDocent_Contig_105948	16	28.445
*dDocent_Contig_57229	16	29.371
*dDocent_Contig_34954	16	30
*dDocent_Contig_170920	16	33.264
*dDocent_Contig_183123	16	36.583
*dDocent_Contig_130341	16	39.118
*dDocent_Contig_27794	16	40.393
*dDocent_Contig_14591	16	40.393
*dDocent_Contig_60817	16	41.628
*dDocent_Contig_3184	16	42.56
*dDocent_Contig_132967	16	43.801
*dDocent_Contig_18705	16	44.111
*dDocent_Contig_22610	16	45.038
*dDocent_Contig_190271	16	46.273
*dDocent_Contig_286764	16	46.427
*dDocent_Contig_41318	16	46.427
*dDocent_Contig_9237	16	46.427
*dDocent_Contig_4305	16	46.427
*dDocent_Contig_61940	16	46.427
*dDocent_Contig_9265	16	46.427
*dDocent_Contig_12934	16	46.582
*dDocent_Contig_296916	16	46.736
*dDocent_Contig_40650	16	46.736
*dDocent_Contig_53447	16	46.891
*dDocent_Contig_62851	16	47.508
*dDocent_Contig_331593	16	47.508
*dDocent_Contig_63407	16	48.133
*dDocent_Contig_12039	17	0
*dDocent_Contig_126987	17	2.502
*dDocent_Contig_220558	17	3.119
*dDocent_Contig_243672	17	3.737
*dDocent_Contig_21227	17	3.737
*dDocent_Contig_80895	17	3.737
*dDocent_Contig_13573	17	4.049
*dDocent_Contig_8489	17	4.049
*dDocent_Contig_209055	17	4.049
*dDocent_Contig_169085	17	4.361
*dDocent_Contig_83020	17	5.295
*dDocent_Contig_223621	17	6.228
*dDocent_Contig_8704	17	13.375
*dDocent_Contig_8940	17	14.308
*dDocent_Contig_7736	17	15.86
*dDocent_Contig_21045	17	15.86
*dDocent_Contig_20821	17	15.86
*dDocent_Contig_31126	17	15.86
*dDocent_Contig_2497	17	22.692
*dDocent_Contig_92061	17	25.143
*dDocent_Contig_267577	17	25.171
*dDocent_Contig_317730	17	27.636
*dDocent_Contig_5926	17	28.871
*dDocent_Contig_88462	17	29.646
*dDocent_Contig_21292	17	30.421
*dDocent_Contig_345077	17	30.421
*dDocent_Contig_5622	17	32.079
*dDocent_Contig_284156	17	38.498
*dDocent_Contig_26251	17	42.218
*dDocent_Contig_10333	17	44.999
*dDocent_Contig_182167	17	46.543
*dDocent_Contig_5360	17	46.543
*dDocent_Contig_115658	17	49.014
*dDocent_Contig_37393	17	49.476
*dDocent_Contig_1688	17	49.943
*dDocent_Contig_22448	17	50.255
*dDocent_Contig_8438	17	50.255
*dDocent_Contig_8986	17	50.255
*dDocent_Contig_26394	17	50.561
*dDocent_Contig_17011	17	51.501
*dDocent_Contig_240815	17	52.128
*dDocent_Contig_73256	17	54.308
*dDocent_Contig_166840	17	54.93
*dDocent_Contig_278198	17	56.479
*dDocent_Contig_5697	17	59.26
*dDocent_Contig_5532	17	59.414
*dDocent_Contig_240233	17	59.568
*dDocent_Contig_392531	17	59.723
*dDocent_Contig_394281	17	59.877
*dDocent_Contig_1403	17	60.031
*dDocent_Contig_5386	17	60.187
*dDocent_Contig_31678	17	61.422
*dDocent_Contig_96260	18	0
*dDocent_Contig_128509	18	0
*dDocent_Contig_82487	18	0.155
*dDocent_Contig_9670	18	0.155
*dDocent_Contig_129866	18	0.309
*dDocent_Contig_23646	18	0.309
*dDocent_Contig_40425	18	0.926
*dDocent_Contig_185066	18	1.236
*dDocent_Contig_113552	18	1.545
*dDocent_Contig_34257	18	4.325
*dDocent_Contig_14167	18	4.325
*dDocent_Contig_21978	18	4.325
*dDocent_Contig_4216	18	6.998
*dDocent_Contig_29190	18	6.998
*dDocent_Contig_2978	18	14.53
*dDocent_Contig_150	18	16.207
*dDocent_Contig_5372	18	16.671
*dDocent_Contig_12495	18	17.135
*dDocent_Contig_23555	18	21.156
*dDocent_Contig_165474	18	21.774
*dDocent_Contig_150190	18	22.084
*dDocent_Contig_134963	18	22.084
*dDocent_Contig_327203	18	26.105
*dDocent_Contig_21697	18	27.031
*dDocent_Contig_50990	18	27.548
*dDocent_Contig_163160	18	28.58
*dDocent_Contig_115070	18	28.58
*dDocent_Contig_31240	18	31.67
*dDocent_Contig_4533	18	32.602
*dDocent_Contig_32458	18	32.914
*dDocent_Contig_23976	18	33.846
*dDocent_Contig_301088	18	34.47
*dDocent_Contig_19709	18	36.639
*dDocent_Contig_363792	18	37.725
*dDocent_Contig_43009	18	37.725
*dDocent_Contig_132994	18	38.811
*dDocent_Contig_19554	18	42.818
*dDocent_Contig_186096	18	43.189
*dDocent_Contig_24236	18	46.88
*dDocent_Contig_37343	18	49.041
*dDocent_Contig_37926	18	50.59
*dDocent_Contig_346077	18	51.212
*dDocent_Contig_291924	18	51.212
*dDocent_Contig_122254	18	52.449
*dDocent_Contig_19576	18	52.76
*dDocent_Contig_362081	18	53.239
*dDocent_Contig_90958	18	53.239
*dDocent_Contig_210753	18	53.239
*dDocent_Contig_9971	18	53.239
*dDocent_Contig_63030	18	53.688
*dDocent_Contig_234405	18	54.923
*dDocent_Contig_244229	18	54.923
*dDocent_Contig_66763	18	54.923
*dDocent_Contig_121221	18	56.173
*dDocent_Contig_37810	19	0
*dDocent_Contig_24740	19	4.672
*dDocent_Contig_40726	19	4.672
*dDocent_Contig_4140	19	5.598
*dDocent_Contig_85692	19	7.142
*dDocent_Contig_247159	19	8.377
*dDocent_Contig_187344	19	8.377
*dDocent_Contig_32550	19	8.377
*dDocent_Contig_75380	19	8.686
*dDocent_Contig_5918	19	8.995
*dDocent_Contig_196795	19	9.921
*dDocent_Contig_153620	19	10.538
*dDocent_Contig_291619	19	12.102
*dDocent_Contig_22210	19	13.666
*dDocent_Contig_253090	19	14.607
*dDocent_Contig_10687	19	14.762
*dDocent_Contig_125713	19	14.762
*dDocent_Contig_16214	19	14.916
*dDocent_Contig_58419	19	15.845
*dDocent_Contig_19222	19	16.465
*dDocent_Contig_121755	19	18.009
*dDocent_Contig_151317	19	19.743
*dDocent_Contig_29737	19	20.178
*dDocent_Contig_88211	19	21.612
*dDocent_Contig_267403	19	24.543
*dDocent_Contig_147429	19	24.544
*dDocent_Contig_169103	19	25.161
*dDocent_Contig_146487	19	25.161
*dDocent_Contig_87568	19	25.161
*dDocent_Contig_281	19	25.161
*dDocent_Contig_56975	19	26.087
*dDocent_Contig_5747	19	26.241
*dDocent_Contig_4090	19	26.396
*dDocent_Contig_360435	19	27.013
*dDocent_Contig_276307	19	27.013
*dDocent_Contig_9844	19	30.414
*dDocent_Contig_1328	19	30.414
*dDocent_Contig_3962	19	31.031
*dDocent_Contig_26852	19	31.185
*dDocent_Contig_206778	19	31.34
*dDocent_Contig_63273	19	31.494
*dDocent_Contig_113099	19	31.649
*dDocent_Contig_19238	19	33.979
*dDocent_Contig_46095	19	35.979
*dDocent_Contig_14848	19	37.316
*dDocent_Contig_87874	19	37.47
*dDocent_Contig_13669	19	37.625
*dDocent_Contig_33971	19	38.242
*dDocent_Contig_189511	19	38.242
*dDocent_Contig_8588	19	38.242
*dDocent_Contig_113826	19	39.168
*dDocent_Contig_9976	19	40.712
*dDocent_Contig_2017	19	41.021
*dDocent_Contig_31027	19	41.33
*dDocent_Contig_36101	19	47.848
*dDocent_Contig_97663	19	47.848
*dDocent_Contig_62947	20	0
*dDocent_Contig_360820	20	1.251
*dDocent_Contig_261651	20	1.872
*dDocent_Contig_266483	20	1.872
*dDocent_Contig_312942	20	1.872
*dDocent_Contig_29698	20	2.493
*dDocent_Contig_232145	20	2.493
*dDocent_Contig_35987	20	9.011
*dDocent_Contig_55101	20	9.011
*dDocent_Contig_52068	20	9.166
*dDocent_Contig_77672	20	9.166
*dDocent_Contig_11636	20	9.32
*dDocent_Contig_22806	20	9.937
*dDocent_Contig_44301	20	10.246
*dDocent_Contig_7017	20	10.556
*dDocent_Contig_330898	20	12.283
*dDocent_Contig_20733	20	13.668
*dDocent_Contig_15915	20	13.668
*dDocent_Contig_17277	20	14.601
*dDocent_Contig_21556	20	14.601
*dDocent_Contig_214875	20	14.913
*dDocent_Contig_63358	20	16.156
*dDocent_Contig_103437	20	18.009
*dDocent_Contig_137192	20	18.164
*dDocent_Contig_150999	20	18.164
*dDocent_Contig_17856	20	18.164
*dDocent_Contig_217365	20	18.164
*dDocent_Contig_116090	20	18.164
*dDocent_Contig_25863	20	18.318
*dDocent_Contig_60524	20	19.717
*dDocent_Contig_81453	20	21.116
*dDocent_Contig_38981	20	21.27
*dDocent_Contig_20987	20	21.27
*dDocent_Contig_24886	20	21.27
*dDocent_Contig_16262	20	21.425
*dDocent_Contig_29532	20	22.971
*dDocent_Contig_1425	20	23.282
*dDocent_Contig_86305	20	23.282
*dDocent_Contig_269535	20	24.208
*dDocent_Contig_15918	20	24.208
*dDocent_Contig_11448	20	25.443
*dDocent_Contig_329046	20	25.443
*dDocent_Contig_6303	20	27.296
*dDocent_Contig_182486	20	27.45
*dDocent_Contig_23092	20	27.605
*dDocent_Contig_3096	20	27.605
*dDocent_Contig_11999	20	27.916
*dDocent_Contig_4894	20	29.721
*dDocent_Contig_19843	20	30.081
*dDocent_Contig_52549	20	30.081
*dDocent_Contig_288916	20	30.081
*dDocent_Contig_81386	20	30.235
*dDocent_Contig_42055	20	30.39
*dDocent_Contig_72785	20	31.316
*dDocent_Contig_13865	20	32.242
*dDocent_Contig_166590	20	36.574
*dDocent_Contig_4221	20	37.191
*dDocent_Contig_64259	20	40.902
*dDocent_Contig_37716	20	43.105
*dDocent_Contig_21467	20	46.546
*dDocent_Contig_95624	20	47.32
*dDocent_Contig_5563	20	47.32
*dDocent_Contig_1901	20	48.096
*dDocent_Contig_53137	20	52.357
*dDocent_Contig_178579	20	56.618
*dDocent_Contig_7014	20	56.927
*dDocent_Contig_24905	20	56.927
*dDocent_Contig_99714	20	56.927
*dDocent_Contig_42	20	56.927
*dDocent_Contig_7724	20	56.927
*dDocent_Contig_38379	20	57.236
*dDocent_Contig_664	20	60.947
*dDocent_Contig_14551	21	0
*dDocent_Contig_31850	21	3.09
*dDocent_Contig_52792	21	5.252
*dDocent_Contig_12399	21	5.87
*dDocent_Contig_362956	21	6.796
*dDocent_Contig_10808	21	7.105
*dDocent_Contig_46295	21	7.105
*dDocent_Contig_2638	21	7.414
*dDocent_Contig_1408	21	8.649
*dDocent_Contig_125660	21	10.81
*dDocent_Contig_312539	21	11.428
*dDocent_Contig_21187	21	12.356
*dDocent_Contig_114662	21	12.666
*dDocent_Contig_236388	21	13.592
*dDocent_Contig_15689	21	14.209
*dDocent_Contig_2115	21	14.363
*dDocent_Contig_10429	21	14.363
*dDocent_Contig_128885	21	14.363
*dDocent_Contig_114038	21	14.518
*dDocent_Contig_10387	21	16.69
*dDocent_Contig_80702	21	17.627
*dDocent_Contig_1613	21	18.244
*dDocent_Contig_360054	21	18.556
*dDocent_Contig_50172	21	20.411
*dDocent_Contig_8341	21	20.411
*dDocent_Contig_63807	21	21.345
*dDocent_Contig_255676	21	22.896
*dDocent_Contig_42515	21	24.525
*dDocent_Contig_14981	21	27.89
*dDocent_Contig_3903	21	27.895
*dDocent_Contig_23809	21	29.747
*dDocent_Contig_324422	21	30.981
*dDocent_Contig_157143	21	31.131
*dDocent_Contig_18700	21	31.29
*dDocent_Contig_27406	21	33.143
*dDocent_Contig_138223	21	33.452
*dDocent_Contig_60730	21	33.452
*dDocent_Contig_3405	21	33.452
*dDocent_Contig_299843	21	34.695
*dDocent_Contig_3461	22	0
*dDocent_Contig_10075	22	2.471
*dDocent_Contig_88960	22	3.408
*dDocent_Contig_21593	22	4.033
*dDocent_Contig_329166	22	4.969
*dDocent_Contig_16052	22	6.822
*dDocent_Contig_113794	22	6.822
*dDocent_Contig_16492	22	7.442
*dDocent_Contig_45043	22	7.442
*dDocent_Contig_1531	22	8.061
*dDocent_Contig_178267	22	8.987
*dDocent_Contig_156883	22	8.987
*dDocent_Contig_384670	22	10.542
*dDocent_Contig_205530	22	12.099
*dDocent_Contig_27535	22	13.025
*dDocent_Contig_177172	22	13.951
*dDocent_Contig_197044	22	17.042
*dDocent_Contig_55818	22	21.997
*dDocent_Contig_83970	22	21.997
*dDocent_Contig_98386	22	23.444
*dDocent_Contig_45756	22	24.17
*dDocent_Contig_91748	22	25.413
*dDocent_Contig_303916	22	26.655
*dDocent_Contig_368549	22	27.272
*dDocent_Contig_20088	22	27.272
*dDocent_Contig_101744	22	27.272
*dDocent_Contig_38929	22	27.272
*dDocent_Contig_183196	22	28.199
*dDocent_Contig_256755	22	28.199
*dDocent_Contig_107634	22	29.125
*dDocent_Contig_620	22	29.125
*dDocent_Contig_12988	22	30.36
*dDocent_Contig_44483	22	30.514
*dDocent_Contig_9642	22	30.669
*dDocent_Contig_16374	22	30.669
*dDocent_Contig_20453	22	32.212
*dDocent_Contig_26423	22	33.447
*dDocent_Contig_241945	22	33.447
*dDocent_Contig_85074	22	34.383
*dDocent_Contig_21728	22	36.244
*dDocent_Contig_28050	22	37.17
*dDocent_Contig_54822	22	38.097
*dDocent_Contig_27733	22	40.601
*dDocent_Contig_28742	22	43.099
*dDocent_Contig_7169	22	43.099
*dDocent_Contig_251033	22	43.254
*dDocent_Contig_49245	22	43.408
*dDocent_Contig_9496	22	44.334
*dDocent_Contig_144226	22	45.569
*dDocent_Contig_27826	22	45.724
*dDocent_Contig_62487	22	45.724
*dDocent_Contig_37992	22	45.724
*dDocent_Contig_6714	22	45.724
*dDocent_Contig_13628	22	45.878
*dDocent_Contig_43948	22	45.878
*dDocent_Contig_13812	22	47.731
*dDocent_Contig_11765	22	48.04
*dDocent_Contig_13457	22	48.04
*dDocent_Contig_111577	22	48.349
*dDocent_Contig_53181	22	49.893
*dDocent_Contig_242464	22	50.047
*dDocent_Contig_286444	22	50.202
*dDocent_Contig_56126	22	52.681
*dDocent_Contig_5706	22	53.306
*dDocent_Contig_1351	22	54.543
*dDocent_Contig_28309	22	54.853
*dDocent_Contig_20890	22	54.854
*dDocent_Contig_55599	22	54.854
*dDocent_Contig_35914	22	54.854
*dDocent_Contig_143960	22	55.471
*dDocent_Contig_273405	22	55.471
*dDocent_Contig_27997	23	0
*dDocent_Contig_199626	23	1.235
*dDocent_Contig_172145	23	2.47
*dDocent_Contig_14675	23	2.624
*dDocent_Contig_10944	23	2.624
*dDocent_Contig_39171	23	2.779
*dDocent_Contig_19189	23	4.631
*dDocent_Contig_34693	23	4.941
*dDocent_Contig_164842	23	5.559
*dDocent_Contig_239809	23	6.334
*dDocent_Contig_40645	23	7.109
*dDocent_Contig_246412	23	9.889
*dDocent_Contig_43426	23	10.044
*dDocent_Contig_74727	23	10.044
*dDocent_Contig_2375	23	10.044
*dDocent_Contig_52023	23	10.198
*dDocent_Contig_11249	23	10.508
*dDocent_Contig_222349	23	10.817
*dDocent_Contig_290839	23	13.289
*dDocent_Contig_142911	23	16.271
*dDocent_Contig_24665	23	19.246
*dDocent_Contig_342733	23	20.176
*dDocent_Contig_44482	23	21.107
*dDocent_Contig_66277	23	23.792
*dDocent_Contig_30664	23	23.792
*dDocent_Contig_10777	23	25.478
*dDocent_Contig_111619	23	25.478
*dDocent_Contig_349658	23	25.787
*dDocent_Contig_99076	23	26.404
*dDocent_Contig_251179	23	26.404
*dDocent_Contig_39883	23	26.404
*dDocent_Contig_304602	23	27.33
*dDocent_Contig_340761	23	27.485
*dDocent_Contig_11522	23	27.639
*dDocent_Contig_17189	23	27.948
*dDocent_Contig_29542	23	28.412
*dDocent_Contig_4865	23	28.876
*dDocent_Contig_367217	23	28.876
*dDocent_Contig_338618	23	28.876
*dDocent_Contig_14602	23	28.876
*dDocent_Contig_36275	23	31.347
*dDocent_Contig_19676	23	31.965
*dDocent_Contig_6993	23	31.965
*dDocent_Contig_115279	23	32.377
*dDocent_Contig_35934	23	33.21
*dDocent_Contig_139359	23	33.21
*dDocent_Contig_33597	23	34.448
*dDocent_Contig_103540	23	34.448
*dDocent_Contig_85985	23	34.448
*dDocent_Contig_36117	23	37.024
*dDocent_Contig_27344	23	38.503
*dDocent_Contig_1776	23	38.811
*dDocent_Contig_1849	23	39.121
*dDocent_Contig_7617	23	39.432
*dDocent_Contig_150600	23	41.288
*dDocent_Contig_336869	23	41.288
*dDocent_Contig_155405	23	41.597
*dDocent_Contig_119372	23	41.906
*dDocent_Contig_72913	23	44.068
*dDocent_Contig_18089	23	44.223
*dDocent_Contig_104495	23	44.377
*dDocent_Contig_37096	23	45.824
*dDocent_Contig_17862	23	46.549
*dDocent_Contig_36090	23	50.381
*dDocent_Contig_296549	23	50.381
*dDocent_Contig_26256	23	51.541
*dDocent_Contig_43221	23	54.631
*dDocent_Contig_18792	23	54.785
*dDocent_Contig_5654	23	54.785
*dDocent_Contig_477	23	54.785
*dDocent_Contig_58704	23	54.94
*dDocent_Contig_399803	23	54.94
*dDocent_Contig_8131	23	55.867
*dDocent_Contig_168300	23	56.178
*dDocent_Contig_90815	23	56.795
*dDocent_Contig_79954	23	58.03
*dDocent_Contig_29371	23	58.184
*dDocent_Contig_21570	23	58.339
*dDocent_Contig_57629	23	58.339
*dDocent_Contig_63675	23	58.493
*dDocent_Contig_14417	23	58.493
*dDocent_Contig_13930	23	58.648
*dDocent_Contig_15730	23	58.648
*dDocent_Contig_123378	23	59.577
*dDocent_Contig_79132	23	63.287
*dDocent_Contig_167115	24	0
*dDocent_Contig_19606	24	1.853
*dDocent_Contig_143932	24	2.471
*dDocent_Contig_109667	24	2.471
*dDocent_Contig_42747	24	2.471
*dDocent_Contig_103135	24	2.471
*dDocent_Contig_3390	24	2.471
*dDocent_Contig_25822	24	2.471
*dDocent_Contig_118656	24	2.471
*dDocent_Contig_187289	24	2.626
*dDocent_Contig_306378	24	2.626
*dDocent_Contig_14449	24	2.78
*dDocent_Contig_70736	24	4.967
*dDocent_Contig_20111	24	4.967
*dDocent_Contig_31210	24	4.967
*dDocent_Contig_84804	24	5.282
*dDocent_Contig_6885	24	7.159
*dDocent_Contig_74932	24	9.015
*dDocent_Contig_297190	24	9.327
*dDocent_Contig_188738	24	15.846
*dDocent_Contig_164283	24	17.082
*dDocent_Contig_15622	24	18.625
*dDocent_Contig_8452	24	19.243
*dDocent_Contig_11476	24	19.243
*dDocent_Contig_41038	24	20.169
*dDocent_Contig_35997	24	20.169
*dDocent_Contig_54103	24	20.169
*dDocent_Contig_260352	24	20.169
*dDocent_Contig_8071	24	23.88
*dDocent_Contig_142390	24	23.88
*dDocent_Contig_6959	24	24.188
*dDocent_Contig_58061	24	24.806
*dDocent_Contig_7279	24	26.041
*dDocent_Contig_247529	24	26.041
*dDocent_Contig_3207	24	26.508
*dDocent_Contig_19264	24	28.372
*dDocent_Contig_2507	24	28.372
*dDocent_Contig_58262	24	28.839
*dDocent_Contig_48858	24	28.839
*dDocent_Contig_134002	24	29.457
*dDocent_Contig_17401	24	29.611
*dDocent_Contig_14563	24	29.766
*dDocent_Contig_13271	24	30.692
*dDocent_Contig_30631	24	31
*dDocent_Contig_5061	24	33.781
*dDocent_Contig_297018	24	34.09
*dDocent_Contig_43622	24	34.398
*dDocent_Contig_2620	24	34.707
*dDocent_Contig_113263	24	35.633
*dDocent_Contig_650	24	35.633
*dDocent_Contig_396470	24	35.942
*dDocent_Contig_337536	24	36.251
*dDocent_Contig_2205	24	36.251
*dDocent_Contig_8138	24	36.251
*dDocent_Contig_110765	24	36.251
*dDocent_Contig_80450	24	37.177
*dDocent_Contig_34345	24	37.332
*dDocent_Contig_4863	24	37.486
*dDocent_Contig_392339	24	37.486
*dDocent_Contig_79800	24	38.104
*dDocent_Contig_5435	24	38.104
*dDocent_Contig_25110	24	38.104
*dDocent_Contig_49942	24	38.104
*dDocent_Contig_69223	24	39.03
*dDocent_Contig_19428	24	39.03
*dDocent_Contig_11845	24	39.03
*dDocent_Contig_84812	24	41.5
*dDocent_Contig_22046	24	41.502
*dDocent_Contig_216625	24	41.84
*dDocent_Contig_146176	24	43.854
*dDocent_Contig_91640	24	46.2
*dDocent_Contig_160022	24	47.361
*dDocent_Contig_22395	24	47.749
*dDocent_Contig_90677	24	49.601
*dDocent_Contig_6814	24	49.601
*dDocent_Contig_21002	24	49.913
*dDocent_Contig_109596	24	51.459
*dDocent_Contig_240090	24	51.459
*dDocent_Contig_324047	24	51.613
*dDocent_Contig_1394	24	51.613
*dDocent_Contig_110552	24	51.613
*dDocent_Contig_33824	24	51.768
*dDocent_Contig_93057	24	51.768
*dDocent_Contig_1724	24	51.768
*dDocent_Contig_3106	24	51.768
*dDocent_Contig_131719	24	51.922
*dDocent_Contig_20666	24	51.922
*dDocent_Contig_47122	24	51.922
*dDocent_Contig_8591	24	52.077
*dDocent_Contig_61134	24	52.077
*dDocent_Contig_147850	24	54.858
*dDocent_Contig_118958	24	55.476
*dDocent_Contig_29779	24	55.786

## Sheet: family B
LOCUS	LG	POSITION
*dDocent_Contig_204687	1	0
*dDocent_Contig_18848	1	2.39
*dDocent_Contig_5988	1	4.437
*dDocent_Contig_21342	1	6.487
*dDocent_Contig_266305	1	7.83
*dDocent_Contig_28801	1	8.497
*dDocent_Contig_46447	1	8.831
*dDocent_Contig_1897	1	8.831
*dDocent_Contig_111455	1	9.834
*dDocent_Contig_2393	1	10.501
*dDocent_Contig_143482	1	12.185
*dDocent_Contig_651	1	12.628
*dDocent_Contig_7795	1	13.52
*dDocent_Contig_57444	1	13.52
*dDocent_Contig_154408	1	14.02
*dDocent_Contig_463	1	14.521
*dDocent_Contig_168364	1	14.687
*dDocent_Contig_33316	1	14.687
*dDocent_Contig_88873	1	14.687
*dDocent_Contig_19759	1	14.687
*dDocent_Contig_358712	1	14.687
*dDocent_Contig_97115	1	14.853
*dDocent_Contig_65968	1	15.519
*dDocent_Contig_228023	1	15.851
*dDocent_Contig_2268	1	17.535
*dDocent_Contig_12343	1	17.868
*dDocent_Contig_11578	1	18.201
*dDocent_Contig_48356	1	18.367
*dDocent_Contig_279710	1	18.367
*dDocent_Contig_326075	1	18.367
*dDocent_Contig_128208	1	18.367
*dDocent_Contig_322157	1	18.367
*dDocent_Contig_2275	1	18.533
*dDocent_Contig_319646	1	18.533
*dDocent_Contig_38328	1	18.868
*dDocent_Contig_37660	1	19.203
*dDocent_Contig_87617	1	20.551
*dDocent_Contig_66871	1	20.885
*dDocent_Contig_15840	1	21.218
*dDocent_Contig_6914	1	21.888
*dDocent_Contig_35436	1	21.888
*dDocent_Contig_32216	1	22.555
*dDocent_Contig_49867	1	22.555
*dDocent_Contig_339848	1	27.057
*dDocent_Contig_95435	1	27.223
*dDocent_Contig_53428	1	27.389
*dDocent_Contig_371261	1	27.389
*dDocent_Contig_31111	1	27.389
*dDocent_Contig_7987	1	27.389
*dDocent_Contig_117373	1	27.389
*dDocent_Contig_18304	1	27.389
*dDocent_Contig_12514	1	28.282
*dDocent_Contig_5819	1	28.282
*dDocent_Contig_4919	1	28.728
*dDocent_Contig_44713	1	30.411
*dDocent_Contig_56538	1	31.078
*dDocent_Contig_396202	1	31.244
*dDocent_Contig_8169	1	31.41
*dDocent_Contig_256167	1	31.576
*dDocent_Contig_3398	1	31.576
*dDocent_Contig_201792	1	31.576
*dDocent_Contig_34189	1	31.576
*dDocent_Contig_66356	1	31.576
*dDocent_Contig_356691	1	31.742
*dDocent_Contig_18164	1	32.076
*dDocent_Contig_146193	1	33.421
*dDocent_Contig_24578	1	34.998
*dDocent_Contig_5242	1	35.782
*dDocent_Contig_172657	1	36.115
*dDocent_Contig_47941	1	39.393
*dDocent_Contig_61661	1	42.681
*dDocent_Contig_19123	1	43.38
*dDocent_Contig_366527	1	44.723
*dDocent_Contig_52743	1	45.06
*dDocent_Contig_29138	1	47.792
*dDocent_Contig_117908	1	48.13
*dDocent_Contig_256241	1	50.418
*dDocent_Contig_90638	1	51.168
*dDocent_Contig_12373	1	51.334
*dDocent_Contig_178549	1	51.5
*dDocent_Contig_1577	1	53.527
*dDocent_Contig_147380	1	54.194
*dDocent_Contig_123426	1	54.861
*dDocent_Contig_112837	1	55.193
*dDocent_Contig_16298	1	55.359
*dDocent_Contig_49041	1	55.359
*dDocent_Contig_66465	1	55.359
*dDocent_Contig_47619	1	55.359
*dDocent_Contig_65613	1	55.359
*dDocent_Contig_46589	1	55.525
*dDocent_Contig_68004	1	56.528
*dDocent_Contig_21235	1	56.529
*dDocent_Contig_200617	1	57.195
*dDocent_Contig_321056	1	57.195
*dDocent_Contig_46775	1	57.195
*dDocent_Contig_11878	2	0
*dDocent_Contig_89482	2	0.667
*dDocent_Contig_7358	2	1.338
*dDocent_Contig_11933	2	2.009
*dDocent_Contig_4275	2	6.111
*dDocent_Contig_41324	2	6.844
*dDocent_Contig_126644	2	7.511
*dDocent_Contig_36898	2	9.204
*dDocent_Contig_23775	2	10.216
*dDocent_Contig_141395	2	12.288
*dDocent_Contig_297877	2	12.288
*dDocent_Contig_99681	2	16.476
*dDocent_Contig_10551	2	16.476
*dDocent_Contig_81426	2	18.85
*dDocent_Contig_62299	2	19.854
*dDocent_Contig_2072	2	21.881
*dDocent_Contig_359111	2	24.178
*dDocent_Contig_191599	2	24.937
*dDocent_Contig_1288	2	25.828
*dDocent_Contig_20760	2	26.271
*dDocent_Contig_20367	2	26.271
*dDocent_Contig_70783	2	26.271
*dDocent_Contig_5715	2	26.271
*dDocent_Contig_30698	2	26.437
*dDocent_Contig_77061	2	26.437
*dDocent_Contig_9019	2	26.603
*dDocent_Contig_53339	2	27.946
*dDocent_Contig_83158	2	28.447
*dDocent_Contig_109	2	28.947
*dDocent_Contig_86254	2	28.947
*dDocent_Contig_17369	2	32.155
*dDocent_Contig_233284	2	33.058
*dDocent_Contig_161462	2	34.958
*dDocent_Contig_336119	2	36.088
*dDocent_Contig_132541	2	37.864
*dDocent_Contig_297333	2	38.451
*dDocent_Contig_308023	2	39.529
*dDocent_Contig_146849	2	41.154
*dDocent_Contig_96376	2	41.49
*dDocent_Contig_53126	2	43.521
*dDocent_Contig_332610	2	43.855
*dDocent_Contig_94604	2	44.188
*dDocent_Contig_289693	2	44.521
*dDocent_Contig_381695	2	45.097
*dDocent_Contig_172625	2	48.641
*dDocent_Contig_22529	2	48.641
*dDocent_Contig_63835	2	50.668
*dDocent_Contig_6154	2	51.001
*dDocent_Contig_109381	2	51.668
*dDocent_Contig_108428	2	52.671
*dDocent_Contig_3479	2	54.149
*dDocent_Contig_46599	2	55.256
*dDocent_Contig_27435	2	55.623
*dDocent_Contig_33715	2	57.102
*dDocent_Contig_17824	2	59.824
*dDocent_Contig_224535	2	62.049
*dDocent_Contig_105544	2	64.273
*dDocent_Contig_360326	2	65.957
*dDocent_Contig_15402	2	68.33
*dDocent_Contig_102978	2	68.496
*dDocent_Contig_345340	2	68.662
*dDocent_Contig_109281	2	69.33
*dDocent_Contig_79280	2	69.663
*dDocent_Contig_4102	2	69.663
*dDocent_Contig_10790	2	69.663
*dDocent_Contig_68779	2	69.663
*dDocent_Contig_359613	2	69.664
*dDocent_Contig_109084	2	69.664
*dDocent_Contig_198366	2	69.664
*dDocent_Contig_14631	2	69.83
*dDocent_Contig_213988	2	69.996
*dDocent_Contig_86989	2	72.717
*dDocent_Contig_17414	3	0
*dDocent_Contig_122687	3	2.722
*dDocent_Contig_9482	3	3.169
*dDocent_Contig_49717	3	4.062
*dDocent_Contig_21964	3	4.062
*dDocent_Contig_227127	3	5.07
*dDocent_Contig_24007	3	5.07
*dDocent_Contig_4791	3	6.079
*dDocent_Contig_3923	3	7.086
*dDocent_Contig_76478	3	7.086
*dDocent_Contig_27780	3	8.096
*dDocent_Contig_351298	3	8.884
*dDocent_Contig_41980	3	10.301
*dDocent_Contig_35519	3	16.694
*dDocent_Contig_44316	3	21.041
*dDocent_Contig_12382	3	21.375
*dDocent_Contig_3021	3	21.707
*dDocent_Contig_309855	3	22.039
*dDocent_Contig_8520	3	22.039
*dDocent_Contig_19815	3	22.039
*dDocent_Contig_224101	3	23.653
*dDocent_Contig_276086	3	25.675
*dDocent_Contig_234065	3	26.076
*dDocent_Contig_93991	3	26.476
*dDocent_Contig_126525	3	27.261
*dDocent_Contig_32831	3	28.441
*dDocent_Contig_84423	3	28.833
*dDocent_Contig_24394	3	28.833
*dDocent_Contig_15619	3	29.694
*dDocent_Contig_18544	3	30.35
*dDocent_Contig_99931	3	30.35
*dDocent_Contig_58798	3	31.863
*dDocent_Contig_1707	3	32.867
*dDocent_Contig_193069	3	32.867
*dDocent_Contig_25141	3	35.598
*dDocent_Contig_95094	3	36.274
*dDocent_Contig_19221	3	36.609
*dDocent_Contig_318878	3	37.954
*dDocent_Contig_4785	3	38.621
*dDocent_Contig_236777	3	40.994
*dDocent_Contig_34198	3	41.853
*dDocent_Contig_66774	3	43.769
*dDocent_Contig_3528	3	44.865
*dDocent_Contig_182942	3	45.41
*dDocent_Contig_36585	3	45.41
*dDocent_Contig_19146	3	46.014
*dDocent_Contig_7643	3	48.468
*dDocent_Contig_395704	3	49.472
*dDocent_Contig_312955	3	49.472
*dDocent_Contig_169742	3	51.736
*dDocent_Contig_199627	3	52.184
*dDocent_Contig_33695	3	52.517
*dDocent_Contig_65242	3	52.517
*dDocent_Contig_13506	3	52.849
*dDocent_Contig_2643	3	54.884
*dDocent_Contig_16443	3	55.558
*dDocent_Contig_35439	3	57.245
*dDocent_Contig_27993	3	60.176
*dDocent_Contig_24688	3	65.741
*dDocent_Contig_112813	3	66.079
*dDocent_Contig_23884	3	66.407
*dDocent_Contig_77825	3	70.839
*dDocent_Contig_105970	3	71.91
*dDocent_Contig_16570	3	71.91
*dDocent_Contig_252975	3	72.076
*dDocent_Contig_5166	3	72.242
*dDocent_Contig_143124	3	74.276
*dDocent_Contig_155547	3	75.618
*dDocent_Contig_78438	4	0
*dDocent_Contig_266211	4	0.33
*dDocent_Contig_75511	4	0.33
*dDocent_Contig_4588	4	0.334
*dDocent_Contig_32901	4	4.475
*dDocent_Contig_4651	4	13.129
*dDocent_Contig_6648	4	13.129
*dDocent_Contig_17667	4	13.462
*dDocent_Contig_57388	4	15.033
*dDocent_Contig_238787	4	15.883
*dDocent_Contig_61117	4	17.903
*dDocent_Contig_26636	4	19.919
*dDocent_Contig_110	4	21.383
*dDocent_Contig_215424	4	21.383
*dDocent_Contig_368763	4	21.383
*dDocent_Contig_5320	4	21.6
*dDocent_Contig_73723	4	21.6
*dDocent_Contig_125950	4	21.936
*dDocent_Contig_16591	4	23.626
*dDocent_Contig_38050	4	23.626
*dDocent_Contig_35078	4	23.961
*dDocent_Contig_44547	4	24.294
*dDocent_Contig_117020	4	24.294
*dDocent_Contig_39469	4	24.294
*dDocent_Contig_18636	4	25.297
*dDocent_Contig_72018	4	25.964
*dDocent_Contig_105203	4	25.964
*dDocent_Contig_83495	4	25.964
*dDocent_Contig_79488	4	25.964
*dDocent_Contig_17517	4	26.631
*dDocent_Contig_17343	4	27.635
*dDocent_Contig_2858	4	28.746
*dDocent_Contig_4853	4	29.857
*dDocent_Contig_105322	4	29.857
*dDocent_Contig_186532	4	31.336
*dDocent_Contig_3831	4	32.339
*dDocent_Contig_52936	4	32.339
*dDocent_Contig_61696	4	32.339
*dDocent_Contig_23529	4	33.366
*dDocent_Contig_72287	4	36.478
*dDocent_Contig_279405	4	37.85
*dDocent_Contig_27754	4	37.85
*dDocent_Contig_97990	4	38.182
*dDocent_Contig_103632	4	38.849
*dDocent_Contig_22567	4	38.849
*dDocent_Contig_161221	4	40.533
*dDocent_Contig_325432	4	40.533
*dDocent_Contig_82357	4	42.58
*dDocent_Contig_23649	4	44.629
*dDocent_Contig_28276	4	46.657
*dDocent_Contig_160109	4	47.324
*dDocent_Contig_19294	4	48.667
*dDocent_Contig_399470	4	50.357
*dDocent_Contig_62646	4	51.029
*dDocent_Contig_3502	4	51.029
*dDocent_Contig_34072	4	51.029
*dDocent_Contig_12309	4	51.361
*dDocent_Contig_224972	4	52.028
*dDocent_Contig_2842	4	52.19
*dDocent_Contig_40681	4	52.19
*dDocent_Contig_62402	4	52.19
*dDocent_Contig_359129	4	52.19
*dDocent_Contig_104875	4	52.36
*dDocent_Contig_230503	4	53.364
*dDocent_Contig_3906	4	54.706
*dDocent_Contig_45876	4	54.872
*dDocent_Contig_75983	4	54.872
*dDocent_Contig_4379	4	55.038
*dDocent_Contig_37125	4	55.038
*dDocent_Contig_104270	4	55.705
*dDocent_Contig_221136	4	57.047
*dDocent_Contig_118220	5	0
*dDocent_Contig_74741	5	2.723
*dDocent_Contig_6811	5	4.084
*dDocent_Contig_5465	5	4.75
*dDocent_Contig_41762	5	5.196
*dDocent_Contig_49203	5	6.089
*dDocent_Contig_20038	5	6.422
*dDocent_Contig_15457	5	6.755
*dDocent_Contig_179212	5	6.755
*dDocent_Contig_32995	5	6.755
*dDocent_Contig_19289	5	6.755
*dDocent_Contig_30840	5	6.755
*dDocent_Contig_57708	5	6.755
*dDocent_Contig_21587	5	6.755
*dDocent_Contig_26942	5	6.755
*dDocent_Contig_29713	5	6.755
*dDocent_Contig_171172	5	7.422
*dDocent_Contig_10181	5	7.756
*dDocent_Contig_10034	5	7.756
*dDocent_Contig_22869	5	10.412
*dDocent_Contig_16265	5	11.163
*dDocent_Contig_91516	5	11.163
*dDocent_Contig_16668	5	11.163
*dDocent_Contig_13707	5	11.163
*dDocent_Contig_40269	5	11.499
*dDocent_Contig_66602	5	13.877
*dDocent_Contig_78485	5	14.211
*dDocent_Contig_95748	5	14.879
*dDocent_Contig_233200	5	17.396
*dDocent_Contig_119334	5	21.034
*dDocent_Contig_113733	5	23.062
*dDocent_Contig_9213	5	23.062
*dDocent_Contig_221942	5	23.062
*dDocent_Contig_92557	5	25.089
*dDocent_Contig_112900	5	29.23
*dDocent_Contig_221276	5	30.237
*dDocent_Contig_79382	5	32.282
*dDocent_Contig_23306	5	34.309
*dDocent_Contig_3765	5	34.309
*dDocent_Contig_9044	5	35.614
*dDocent_Contig_23286	5	37.359
*dDocent_Contig_4603	5	39.387
*dDocent_Contig_42140	5	40.391
*dDocent_Contig_3150	5	41.395
*dDocent_Contig_6882	5	42.4
*dDocent_Contig_78100	5	42.734
*dDocent_Contig_91723	5	42.734
*dDocent_Contig_123429	5	47.237
*dDocent_Contig_121590	5	49.611
*dDocent_Contig_14368	5	50.278
*dDocent_Contig_16100	5	50.613
*dDocent_Contig_99236	5	52.166
*dDocent_Contig_22902	5	55.733
*dDocent_Contig_92057	5	58.455
*dDocent_Contig_84608	5	58.455
*dDocent_Contig_56836	5	58.455
*dDocent_Contig_73852	5	60.859
*dDocent_Contig_13646	5	61.882
*dDocent_Contig_126711	5	63.248
*dDocent_Contig_167624	5	63.414
*dDocent_Contig_67109	5	63.414
*dDocent_Contig_330040	5	63.58
*dDocent_Contig_43640	5	63.746
*dDocent_Contig_54340	5	63.746
*dDocent_Contig_25932	5	63.912
*dDocent_Contig_118765	5	64.579
*dDocent_Contig_183613	6	0
*dDocent_Contig_5352	6	7.104
*dDocent_Contig_3588	6	9.826
*dDocent_Contig_145912	6	10.078
*dDocent_Contig_140479	6	10.33
*dDocent_Contig_66352	6	10.33
*dDocent_Contig_63791	6	10.581
*dDocent_Contig_29616	6	10.832
*dDocent_Contig_55140	6	11.836
*dDocent_Contig_112677	6	12.503
*dDocent_Contig_56667	6	18.149
*dDocent_Contig_32622	6	26.205
*dDocent_Contig_19422	6	27.9
*dDocent_Contig_101640	6	28.066
*dDocent_Contig_4899	6	28.066
*dDocent_Contig_116062	6	28.066
*dDocent_Contig_8819	6	28.066
*dDocent_Contig_101801	6	28.232
*dDocent_Contig_8127	6	32.015
*dDocent_Contig_244551	6	32.015
*dDocent_Contig_2634	6	32.015
*dDocent_Contig_93987	6	34.043
*dDocent_Contig_156624	6	34.044
*dDocent_Contig_59426	6	34.044
*dDocent_Contig_27419	6	35.386
*dDocent_Contig_223192	6	37.414
*dDocent_Contig_28238	6	39.441
*dDocent_Contig_120494	6	39.441
*dDocent_Contig_53811	6	39.441
*dDocent_Contig_41507	6	40.226
*dDocent_Contig_31259	6	41.802
*dDocent_Contig_95424	6	41.802
*dDocent_Contig_275603	6	42.806
*dDocent_Contig_2373	6	43.81
*dDocent_Contig_125297	6	45.785
*dDocent_Contig_263392	6	46.176
*dDocent_Contig_146256	6	46.508
*dDocent_Contig_224207	6	48.134
*dDocent_Contig_28438	6	49.212
*dDocent_Contig_340991	6	49.879
*dDocent_Contig_1176	6	50.883
*dDocent_Contig_52	6	50.883
*dDocent_Contig_17736	6	51.216
*dDocent_Contig_369547	6	51.548
*dDocent_Contig_2785	6	51.549
*dDocent_Contig_42416	6	51.549
*dDocent_Contig_204258	6	51.92
*dDocent_Contig_11941	6	55.318
*dDocent_Contig_61318	6	55.65
*dDocent_Contig_42205	6	57.334
*dDocent_Contig_88685	6	58.677
*dDocent_Contig_97579	6	61.078
*dDocent_Contig_9989	6	63.48
*dDocent_Contig_106000	6	64.823
*dDocent_Contig_31919	6	64.823
*dDocent_Contig_109945	6	65.837
*dDocent_Contig_266400	6	67.875
*dDocent_Contig_33552	6	70.248
*dDocent_Contig_215355	6	70.917
*dDocent_Contig_101442	6	71.586
*dDocent_Contig_24774	6	71.919
*dDocent_Contig_2597	6	71.919
*dDocent_Contig_39029	6	71.919
*dDocent_Contig_55522	6	71.919
*dDocent_Contig_12063	6	72.252
*dDocent_Contig_36948	6	72.252
*dDocent_Contig_10430	6	72.252
*dDocent_Contig_26484	6	72.252
*dDocent_Contig_114253	6	72.919
*dDocent_Contig_126019	6	72.919
*dDocent_Contig_37128	6	72.919
*dDocent_Contig_78321	6	78.519
*dDocent_Contig_166471	7	0
*dDocent_Contig_70844	7	13.666
*dDocent_Contig_163382	7	18.057
*dDocent_Contig_35987	7	18.057
*dDocent_Contig_8570	7	18.385
*dDocent_Contig_11636	7	18.723
*dDocent_Contig_39939	7	18.874
*dDocent_Contig_31605	7	18.874
*dDocent_Contig_30817	7	18.874
*dDocent_Contig_258818	7	19.055
*dDocent_Contig_11795	7	19.86
*dDocent_Contig_12108	7	21.072
*dDocent_Contig_15915	7	21.072
*dDocent_Contig_268904	7	22.075
*dDocent_Contig_21556	7	22.076
*dDocent_Contig_43089	7	22.408
*dDocent_Contig_56330	7	22.81
*dDocent_Contig_31096	7	23.616
*dDocent_Contig_22454	7	24.423
*dDocent_Contig_190752	7	26.65
*dDocent_Contig_44421	7	27.017
*dDocent_Contig_22093	7	28.124
*dDocent_Contig_4468	7	28.86
*dDocent_Contig_81453	7	28.86
*dDocent_Contig_114962	7	29.063
*dDocent_Contig_233714	7	29.063
*dDocent_Contig_376782	7	29.192
*dDocent_Contig_83202	7	30.068
*dDocent_Contig_84862	7	32.759
*dDocent_Contig_86305	7	33.635
*dDocent_Contig_92660	7	33.968
*dDocent_Contig_30667	7	34.301
*dDocent_Contig_17991	7	34.301
*dDocent_Contig_95996	7	34.786
*dDocent_Contig_82589	7	35.76
*dDocent_Contig_122322	7	36.734
*dDocent_Contig_144356	7	37.626
*dDocent_Contig_192303	7	38.695
*dDocent_Contig_22858	7	38.695
*dDocent_Contig_97513	7	38.695
*dDocent_Contig_12289	7	39.087
*dDocent_Contig_11999	7	40.663
*dDocent_Contig_305	7	41.055
*dDocent_Contig_220825	7	41.055
*dDocent_Contig_24060	7	41.055
*dDocent_Contig_79762	7	41.055
*dDocent_Contig_288916	7	44.127
*dDocent_Contig_121559	7	45.131
*dDocent_Contig_301658	7	52.237
*dDocent_Contig_32465	7	52.237
*dDocent_Contig_84095	7	52.37
*dDocent_Contig_3226	7	52.37
*dDocent_Contig_116658	7	52.37
*dDocent_Contig_167474	7	52.37
*dDocent_Contig_153650	7	53.24
*dDocent_Contig_17977	7	55.431
*dDocent_Contig_115097	7	58.363
*dDocent_Contig_278262	7	60.185
*dDocent_Contig_285972	7	60.186
*dDocent_Contig_15034	7	63.968
*dDocent_Contig_7179	7	63.968
*dDocent_Contig_154461	7	64.469
*dDocent_Contig_168666	7	64.469
*dDocent_Contig_37716	7	64.469
*dDocent_Contig_18065	7	64.469
*dDocent_Contig_2201	7	64.969
*dDocent_Contig_53137	7	64.969
*dDocent_Contig_80545	7	65.976
*dDocent_Contig_159212	7	70.841
*dDocent_Contig_90331	7	71.508
*dDocent_Contig_122835	8	0
*dDocent_Contig_1791	8	3.426
*dDocent_Contig_51356	8	3.592
*dDocent_Contig_62716	8	3.758
*dDocent_Contig_205084	8	3.758
*dDocent_Contig_1023	8	3.758
*dDocent_Contig_12942	8	4.091
*dDocent_Contig_92423	8	4.091
*dDocent_Contig_53933	8	4.424
*dDocent_Contig_39533	8	5.091
*dDocent_Contig_54298	8	5.757
*dDocent_Contig_9487	8	6.099
*dDocent_Contig_207044	8	6.784
*dDocent_Contig_63898	8	8.504
*dDocent_Contig_356077	8	11.622
*dDocent_Contig_17871	8	11.788
*dDocent_Contig_20895	8	11.788
*dDocent_Contig_93641	8	11.788
*dDocent_Contig_25692	8	11.788
*dDocent_Contig_8598	8	11.788
*dDocent_Contig_3011	8	11.954
*dDocent_Contig_117120	8	11.954
*dDocent_Contig_256757	8	14.821
*dDocent_Contig_42589	8	16.179
*dDocent_Contig_20158	8	23.085
*dDocent_Contig_45214	8	25.056
*dDocent_Contig_39098	8	25.724
*dDocent_Contig_372229	8	26.39
*dDocent_Contig_117548	8	29.503
*dDocent_Contig_17094	8	31.22
*dDocent_Contig_12576	8	31.904
*dDocent_Contig_20418	8	32.236
*dDocent_Contig_85008	8	32.569
*dDocent_Contig_7766	8	33.237
*dDocent_Contig_21218	8	33.237
*dDocent_Contig_24561	8	33.237
*dDocent_Contig_124556	8	33.237
*dDocent_Contig_210808	8	33.237
*dDocent_Contig_47183	8	33.57
*dDocent_Contig_374605	8	33.736
*dDocent_Contig_1510	8	33.902
*dDocent_Contig_44060	8	37.334
*dDocent_Contig_4144	8	37.672
*dDocent_Contig_225051	8	38.522
*dDocent_Contig_112373	8	42.866
*dDocent_Contig_68707	8	43.869
*dDocent_Contig_54366	8	44.536
*dDocent_Contig_152786	8	45.545
*dDocent_Contig_172365	8	46.554
*dDocent_Contig_27537	8	49.981
*dDocent_Contig_23556	8	51.666
*dDocent_Contig_14056	8	51.998
*dDocent_Contig_17120	8	53.732
*dDocent_Contig_6502	8	56.875
*dDocent_Contig_14694	8	59.31
*dDocent_Contig_79022	8	59.481
*dDocent_Contig_283055	8	59.643
*dDocent_Contig_39782	8	61.431
*dDocent_Contig_36696	8	65.209
*dDocent_Contig_34200	8	67.932
*dDocent_Contig_178965	9	0
*dDocent_Contig_99337	9	2.722
*dDocent_Contig_91476	9	3.531
*dDocent_Contig_52370	9	4.747
*dDocent_Contig_10075	9	6.775
*dDocent_Contig_30738	9	8.459
*dDocent_Contig_34420	9	10.487
*dDocent_Contig_38972	9	11.491
*dDocent_Contig_8412	9	11.491
*dDocent_Contig_20095	9	11.893
*dDocent_Contig_12291	9	13.513
*dDocent_Contig_45043	9	17.603
*dDocent_Contig_299049	9	18.701
*dDocent_Contig_1531	9	19.37
*dDocent_Contig_13627	9	20.04
*dDocent_Contig_216824	9	21.387
*dDocent_Contig_18354	9	22.058
*dDocent_Contig_344933	9	22.059
*dDocent_Contig_74020	9	25.131
*dDocent_Contig_5748	9	25.132
*dDocent_Contig_205530	9	27.271
*dDocent_Contig_169586	9	34.315
*dDocent_Contig_16603	9	34.315
*dDocent_Contig_3534	9	34.713
*dDocent_Contig_98386	9	35.111
*dDocent_Contig_20088	9	37.833
*dDocent_Contig_25536	9	37.999
*dDocent_Contig_79882	9	38.165
*dDocent_Contig_107634	9	38.584
*dDocent_Contig_926	9	39.002
*dDocent_Contig_44483	9	39.84
*dDocent_Contig_11361	9	41.524
*dDocent_Contig_3663	9	44.95
*dDocent_Contig_15338	9	45.617
*dDocent_Contig_1626	9	46.284
*dDocent_Contig_69113	9	47.626
*dDocent_Contig_241945	9	47.958
*dDocent_Contig_175960	9	47.959
*dDocent_Contig_65255	9	47.959
*dDocent_Contig_5234	9	47.959
*dDocent_Contig_164095	9	48.291
*dDocent_Contig_26467	9	51.275
*dDocent_Contig_266679	9	52.72
*dDocent_Contig_29349	9	53.079
*dDocent_Contig_100222	9	54.085
*dDocent_Contig_14922	9	55.095
*dDocent_Contig_28742	9	56.102
*dDocent_Contig_28835	9	56.434
*dDocent_Contig_311699	9	56.434
*dDocent_Contig_46117	9	56.434
*dDocent_Contig_11228	9	56.434
*dDocent_Contig_189702	9	56.767
*dDocent_Contig_10820	9	57.44
*dDocent_Contig_144226	9	59.129
*dDocent_Contig_299810	9	62.684
*dDocent_Contig_110409	9	66.965
*dDocent_Contig_39536	9	69.441
*dDocent_Contig_11137	9	69.441
*dDocent_Contig_395312	9	71.825
*dDocent_Contig_343594	9	72.492
*dDocent_Contig_116340	9	75.918
*dDocent_Contig_5023	10	0
*dDocent_Contig_54764	10	0.667
*dDocent_Contig_349127	10	1.34
*dDocent_Contig_36882	10	1.34
*dDocent_Contig_45189	10	1.34
*dDocent_Contig_3156	10	1.341
*dDocent_Contig_176664	10	1.507
*dDocent_Contig_237691	10	1.673
*dDocent_Contig_66601	10	4.751
*dDocent_Contig_238170	10	5.088
*dDocent_Contig_122871	10	5.254
*dDocent_Contig_244722	10	5.254
*dDocent_Contig_28891	10	5.42
*dDocent_Contig_15664	10	8.493
*dDocent_Contig_6864	10	9.836
*dDocent_Contig_124590	10	10.336
*dDocent_Contig_18050	10	10.837
*dDocent_Contig_306330	10	10.837
*dDocent_Contig_55735	10	11.003
*dDocent_Contig_140685	10	11.169
*dDocent_Contig_263524	10	11.73
*dDocent_Contig_17973	10	16.374
*dDocent_Contig_19091	10	16.886
*dDocent_Contig_189819	10	16.886
*dDocent_Contig_144370	10	18.318
*dDocent_Contig_3891	10	18.725
*dDocent_Contig_3406	10	18.835
*dDocent_Contig_361265	10	18.946
*dDocent_Contig_20019	10	19.057
*dDocent_Contig_335990	10	19.723
*dDocent_Contig_182413	10	21.066
*dDocent_Contig_1101	10	24.703
*dDocent_Contig_56197	10	27.221
*dDocent_Contig_129	10	32.824
*dDocent_Contig_60978	10	33.494
*dDocent_Contig_93574	10	34.501
*dDocent_Contig_14240	10	36.401
*dDocent_Contig_35440	10	36.776
*dDocent_Contig_45537	10	36.776
*dDocent_Contig_138625	10	37.151
*dDocent_Contig_342473	10	37.526
*dDocent_Contig_79174	10	37.858
*dDocent_Contig_19641	10	38.191
*dDocent_Contig_209827	10	41.973
*dDocent_Contig_2305	10	44.002
*dDocent_Contig_183092	10	45.019
*dDocent_Contig_53927	10	47.065
*dDocent_Contig_267640	10	47.742
*dDocent_Contig_60276	10	47.742
*dDocent_Contig_5314	10	47.742
*dDocent_Contig_113893	10	47.742
*dDocent_Contig_68563	10	51.883
*dDocent_Contig_202451	11	0
*dDocent_Contig_96081	11	0
*dDocent_Contig_8672	11	0
*dDocent_Contig_50596	11	0.661
*dDocent_Contig_78739	11	0.661
*dDocent_Contig_15010	11	0.671
*dDocent_Contig_110104	11	0.834
*dDocent_Contig_149738	11	0.834
*dDocent_Contig_2971	11	0.834
*dDocent_Contig_1836	11	1.003
*dDocent_Contig_312952	11	1.395
*dDocent_Contig_33478	11	2.575
*dDocent_Contig_59839	11	3.36
*dDocent_Contig_7326	11	3.36
*dDocent_Contig_129491	11	4.364
*dDocent_Contig_108413	11	8.689
*dDocent_Contig_131515	11	9.753
*dDocent_Contig_14575	11	11.173
*dDocent_Contig_45954	11	12.237
*dDocent_Contig_198003	11	16.562
*dDocent_Contig_11608	11	16.562
*dDocent_Contig_364497	11	17.594
*dDocent_Contig_56128	11	21.078
*dDocent_Contig_9191	11	23.154
*dDocent_Contig_301372	11	25.876
*dDocent_Contig_99077	11	25.876
*dDocent_Contig_7106	11	26.543
*dDocent_Contig_94634	11	27.209
*dDocent_Contig_36832	11	28.213
*dDocent_Contig_165136	11	28.888
*dDocent_Contig_157446	11	29.563
*dDocent_Contig_93424	11	30.922
*dDocent_Contig_23695	11	31.597
*dDocent_Contig_56302	11	31.597
*dDocent_Contig_147070	11	31.597
*dDocent_Contig_316810	11	33.624
*dDocent_Contig_15309	11	33.624
*dDocent_Contig_125275	11	33.625
*dDocent_Contig_137371	11	34.631
*dDocent_Contig_1422	11	36.676
*dDocent_Contig_27079	11	37.343
*dDocent_Contig_27373	11	40.577
*dDocent_Contig_43510	11	44.616
*dDocent_Contig_327	11	47.043
*dDocent_Contig_4692	11	50.472
*dDocent_Contig_13164	11	53.812
*dDocent_Contig_2315	11	54.899
*dDocent_Contig_6638	11	55.245
*dDocent_Contig_64438	11	55.245
*dDocent_Contig_103448	11	55.565
*dDocent_Contig_386896	11	57.593
*dDocent_Contig_69859	11	60.315
*dDocent_Contig_13343	11	60.315
*dDocent_Contig_201958	11	60.316
*dDocent_Contig_26911	11	61.658
*dDocent_Contig_69050	11	62.325
*dDocent_Contig_11158	11	64.352
*dDocent_Contig_148518	11	64.352
*dDocent_Contig_73951	12	0
*dDocent_Contig_9648	12	0
*dDocent_Contig_94580	12	0
*dDocent_Contig_29817	12	1.342
*dDocent_Contig_374350	12	2.039
*dDocent_Contig_220734	12	2.387
*dDocent_Contig_113253	12	5.561
*dDocent_Contig_6727	12	10.542
*dDocent_Contig_349748	12	10.932
*dDocent_Contig_4555	12	11.318
*dDocent_Contig_71327	12	11.704
*dDocent_Contig_364388	12	12.094
*dDocent_Contig_162769	12	12.958
*dDocent_Contig_79351	12	15.921
*dDocent_Contig_70596	12	17.022
*dDocent_Contig_380845	12	17.022
*dDocent_Contig_9590	12	17.022
*dDocent_Contig_1533	12	20.876
*dDocent_Contig_3538	12	24.374
*dDocent_Contig_12441	12	24.374
*dDocent_Contig_208099	12	24.374
*dDocent_Contig_132912	12	25.6
*dDocent_Contig_2982	12	26.241
*dDocent_Contig_197543	12	26.717
*dDocent_Contig_17440	12	28.069
*dDocent_Contig_305597	12	29.42
*dDocent_Contig_29055	12	29.42
*dDocent_Contig_315075	12	29.42
*dDocent_Contig_314714	12	29.752
*dDocent_Contig_7198	12	30.085
*dDocent_Contig_252480	12	31.157
*dDocent_Contig_38574	12	31.884
*dDocent_Contig_71199	12	31.884
*dDocent_Contig_288155	12	31.884
*dDocent_Contig_157649	12	32.772
*dDocent_Contig_125461	12	32.772
*dDocent_Contig_384966	12	32.772
*dDocent_Contig_20037	12	32.772
*dDocent_Contig_133980	12	32.773
*dDocent_Contig_4428	12	33.776
*dDocent_Contig_333548	12	33.776
*dDocent_Contig_86623	12	33.776
*dDocent_Contig_28251	12	36.149
*dDocent_Contig_136160	12	39.355
*dDocent_Contig_100173	12	39.706
*dDocent_Contig_143724	12	44.004
*dDocent_Contig_42799	12	45.772
*dDocent_Contig_19718	12	47.184
*dDocent_Contig_57170	12	49.059
*dDocent_Contig_363947	12	50.93
*dDocent_Contig_14429	12	51.6
*dDocent_Contig_115544	12	51.6
*dDocent_Contig_356069	12	52.269
*dDocent_Contig_9603	12	53.272
*dDocent_Contig_11926	12	53.273
*dDocent_Contig_3662	12	57.312
*dDocent_Contig_51600	12	61.348
*dDocent_Contig_326304	12	62.355
*dDocent_Contig_335365	12	62.355
*dDocent_Contig_209495	12	62.355
*dDocent_Contig_7919	12	62.355
*dDocent_Contig_16583	12	63.365
*dDocent_Contig_49655	12	63.365
*dDocent_Contig_83367	12	66.087
*dDocent_Contig_307315	12	72.571
*dDocent_Contig_85692	13	0
*dDocent_Contig_10971	13	0.667
*dDocent_Contig_348	13	3.859
*dDocent_Contig_131621	13	4.557
*dDocent_Contig_59623	13	9.548
*dDocent_Contig_2844	13	10.246
*dDocent_Contig_230427	13	10.411
*dDocent_Contig_291619	13	10.411
*dDocent_Contig_69138	13	10.578
*dDocent_Contig_198612	13	11.789
*dDocent_Contig_16214	13	12.595
*dDocent_Contig_52394	13	12.595
*dDocent_Contig_8009	13	12.595
*dDocent_Contig_179549	13	16.719
*dDocent_Contig_82406	13	20.314
*dDocent_Contig_87984	13	20.314
*dDocent_Contig_13244	13	21.317
*dDocent_Contig_331846	13	21.317
*dDocent_Contig_88211	13	21.317
*dDocent_Contig_229164	13	21.985
*dDocent_Contig_277312	13	22.318
*dDocent_Contig_160256	13	22.985
*dDocent_Contig_349199	13	22.985
*dDocent_Contig_91218	13	23.318
*dDocent_Contig_12077	13	23.318
*dDocent_Contig_7910	13	25.692
*dDocent_Contig_39270	13	26.992
*dDocent_Contig_1328	13	28.292
*dDocent_Contig_26873	13	29.397
*dDocent_Contig_61063	13	29.563
*dDocent_Contig_69473	13	29.729
*dDocent_Contig_197331	13	29.729
*dDocent_Contig_52124	13	31.072
*dDocent_Contig_46095	13	33.009
*dDocent_Contig_38497	13	33.393
*dDocent_Contig_11429	13	33.393
*dDocent_Contig_14676	13	33.777
*dDocent_Contig_5145	13	35.129
*dDocent_Contig_13393	13	36.48
*dDocent_Contig_8588	13	38.74
*dDocent_Contig_374147	13	40.096
*dDocent_Contig_2017	13	43.707
*dDocent_Contig_41944	13	45.397
*dDocent_Contig_134784	13	46.07
*dDocent_Contig_11289	13	46.07
*dDocent_Contig_57353	13	46.402
*dDocent_Contig_324292	13	46.735
*dDocent_Contig_85881	13	47.739
*dDocent_Contig_62376	13	48.41
*dDocent_Contig_137743	13	50.438
*dDocent_Contig_21922	13	56.784
*dDocent_Contig_108626	14	0
*dDocent_Contig_107765	14	0.667
*dDocent_Contig_7023	14	6.267
*dDocent_Contig_18567	14	6.598
*dDocent_Contig_27644	14	6.598
*dDocent_Contig_40899	14	6.598
*dDocent_Contig_57682	14	6.604
*dDocent_Contig_83882	14	7.287
*dDocent_Contig_346936	14	11.805
*dDocent_Contig_204278	14	12.143
*dDocent_Contig_7844	14	15.223
*dDocent_Contig_26684	14	15.223
*dDocent_Contig_2691	14	15.223
*dDocent_Contig_56593	14	17.492
*dDocent_Contig_343391	14	20.905
*dDocent_Contig_52532	14	22.491
*dDocent_Contig_10873	14	22.747
*dDocent_Contig_50281	14	22.989
*dDocent_Contig_12831	14	23.232
*dDocent_Contig_20783	14	23.491
*dDocent_Contig_29327	14	25.111
*dDocent_Contig_16805	14	25.513
*dDocent_Contig_52143	14	27.402
*dDocent_Contig_189298	14	29.219
*dDocent_Contig_134968	14	29.937
*dDocent_Contig_25548	14	29.937
*dDocent_Contig_85247	14	29.937
*dDocent_Contig_37785	14	31.279
*dDocent_Contig_371139	14	31.279
*dDocent_Contig_8882	14	31.946
*dDocent_Contig_105948	14	32.613
*dDocent_Contig_58288	14	32.945
*dDocent_Contig_305277	14	33.615
*dDocent_Contig_63130	14	34.622
*dDocent_Contig_282858	14	35.802
*dDocent_Contig_16160	14	36.982
*dDocent_Contig_69902	14	39.01
*dDocent_Contig_224359	14	39.709
*dDocent_Contig_8234	14	46.317
*dDocent_Contig_115366	14	47.84
*dDocent_Contig_130341	14	53.824
*dDocent_Contig_265358	14	58.326
*dDocent_Contig_27794	14	58.765
*dDocent_Contig_208354	14	60.088
*dDocent_Contig_149785	14	61.903
*dDocent_Contig_35656	14	62.867
*dDocent_Contig_84389	14	64.822
*dDocent_Contig_22610	14	66.183
*dDocent_Contig_339518	14	66.522
*dDocent_Contig_1580	14	68.226
*dDocent_Contig_5377	14	68.565
*dDocent_Contig_343567	14	68.903
*dDocent_Contig_59202	14	68.903
*dDocent_Contig_378878	14	68.903
*dDocent_Contig_1138	14	68.904
*dDocent_Contig_12340	14	69.462
*dDocent_Contig_78148	14	69.462
*dDocent_Contig_304729	14	69.462
*dDocent_Contig_53447	14	70.02
*dDocent_Contig_54855	14	70.02
*dDocent_Contig_15328	14	70.02
*dDocent_Contig_331593	14	70.578
*dDocent_Contig_12908	15	0
*dDocent_Contig_159288	15	1.342
*dDocent_Contig_21007	15	5.483
*dDocent_Contig_111156	15	10.348
*dDocent_Contig_103393	15	13.774
*dDocent_Contig_21388	15	13.774
*dDocent_Contig_100914	15	13.774
*dDocent_Contig_6142	15	13.774
*dDocent_Contig_29172	15	13.774
*dDocent_Contig_163308	15	14.953
*dDocent_Contig_126075	15	16.133
*dDocent_Contig_329651	15	16.133
*dDocent_Contig_300492	15	16.535
*dDocent_Contig_39193	15	16.535
*dDocent_Contig_242472	15	17.341
*dDocent_Contig_53191	15	18.147
*dDocent_Contig_157554	15	18.821
*dDocent_Contig_16131	15	20.855
*dDocent_Contig_25488	15	21.187
*dDocent_Contig_233417	15	21.688
*dDocent_Contig_9859	15	22.188
*dDocent_Contig_274701	15	26.328
*dDocent_Contig_22783	15	26.329
*dDocent_Contig_201942	15	26.329
*dDocent_Contig_28840	15	27.955
*dDocent_Contig_129880	15	28.492
*dDocent_Contig_225477	15	29.03
*dDocent_Contig_149361	15	30.372
*dDocent_Contig_24317	15	30.929
*dDocent_Contig_64197	15	32.049
*dDocent_Contig_91457	15	34.459
*dDocent_Contig_9113	15	36.764
*dDocent_Contig_16230	15	36.764
*dDocent_Contig_301464	15	38.93
*dDocent_Contig_28297	15	42.116
*dDocent_Contig_57989	15	44.093
*dDocent_Contig_120015	15	44.144
*dDocent_Contig_130418	15	49.33
*dDocent_Contig_36421	15	49.33
*dDocent_Contig_12925	15	52.072
*dDocent_Contig_273666	15	52.751
*dDocent_Contig_8251	15	53.429
*dDocent_Contig_89980	15	55.764
*dDocent_Contig_178388	15	55.764
*dDocent_Contig_48591	15	55.764
*dDocent_Contig_75304	15	55.783
*dDocent_Contig_841	15	55.803
*dDocent_Contig_273575	15	55.803
*dDocent_Contig_206761	15	55.969
*dDocent_Contig_52625	15	55.969
*dDocent_Contig_104302	15	55.969
*dDocent_Contig_11900	15	56.135
*dDocent_Contig_12561	15	56.471
*dDocent_Contig_11186	15	56.806
*dDocent_Contig_30011	15	58.496
*dDocent_Contig_308594	15	58.496
*dDocent_Contig_139511	15	58.496
*dDocent_Contig_4310	15	59.838
*dDocent_Contig_120251	16	0
*dDocent_Contig_300354	16	1.342
*dDocent_Contig_119333	16	1.509
*dDocent_Contig_7845	16	1.675
*dDocent_Contig_28646	16	1.676
*dDocent_Contig_8855	16	1.676
*dDocent_Contig_319453	16	1.676
*dDocent_Contig_125322	16	2.019
*dDocent_Contig_128151	16	4.799
*dDocent_Contig_25887	16	8.408
*dDocent_Contig_84748	16	15.387
*dDocent_Contig_19061	16	21.363
*dDocent_Contig_31001	16	23.049
*dDocent_Contig_21452	16	23.417
*dDocent_Contig_120759	16	23.417
*dDocent_Contig_3025	16	23.417
*dDocent_Contig_22427	16	23.417
*dDocent_Contig_101841	16	23.417
*dDocent_Contig_63665	16	23.787
*dDocent_Contig_96731	16	26.434
*dDocent_Contig_185668	16	31.223
*dDocent_Contig_2478	16	32.704
*dDocent_Contig_24691	16	33.707
*dDocent_Contig_314536	16	35.125
*dDocent_Contig_23307	16	36.068
*dDocent_Contig_25572	16	36.734
*dDocent_Contig_6141	16	37.738
*dDocent_Contig_13315	16	38.07
*dDocent_Contig_360249	16	40.154
*dDocent_Contig_15049	16	41.817
*dDocent_Contig_313857	16	42.321
*dDocent_Contig_294967	16	44.878
*dDocent_Contig_13302	16	48.486
*dDocent_Contig_7440	16	59.919
*dDocent_Contig_44054	16	60.087
*dDocent_Contig_78385	16	60.252
*dDocent_Contig_304969	16	60.418
*dDocent_Contig_7246	16	60.584
*dDocent_Contig_196966	16	60.584
*dDocent_Contig_2335	16	64.798
*dDocent_Contig_642	16	67.944
*dDocent_Contig_233503	16	72.831
*dDocent_Contig_16925	16	73.515
*dDocent_Contig_66737	16	74.519
*dDocent_Contig_10960	16	74.519
*dDocent_Contig_39327	16	74.519
*dDocent_Contig_35702	16	74.519
*dDocent_Contig_95051	16	74.519
*dDocent_Contig_45297	16	74.519
*dDocent_Contig_26268	16	74.519
*dDocent_Contig_271265	16	75.186
*dDocent_Contig_326223	17	0
*dDocent_Contig_82487	17	1.342
*dDocent_Contig_218579	17	1.342
*dDocent_Contig_32099	17	1.342
*dDocent_Contig_34764	17	1.342
*dDocent_Contig_69341	17	1.342
*dDocent_Contig_185066	17	2.009
*dDocent_Contig_29190	17	13.084
*dDocent_Contig_13211	17	13.75
*dDocent_Contig_16253	17	13.75
*dDocent_Contig_11122	17	13.751
*dDocent_Contig_174602	17	13.751
*dDocent_Contig_187802	17	13.751
*dDocent_Contig_206879	17	13.751
*dDocent_Contig_27189	17	14.417
*dDocent_Contig_230190	17	14.417
*dDocent_Contig_102544	17	16.087
*dDocent_Contig_5942	17	19.585
*dDocent_Contig_5372	17	19.59
*dDocent_Contig_150190	17	23.728
*dDocent_Contig_347143	17	25.265
*dDocent_Contig_89892	17	28.394
*dDocent_Contig_26877	17	31.973
*dDocent_Contig_212866	17	31.973
*dDocent_Contig_194468	17	33.605
*dDocent_Contig_212830	17	34.855
*dDocent_Contig_245394	17	36.795
*dDocent_Contig_265782	17	36.795
*dDocent_Contig_163160	17	37.884
*dDocent_Contig_81415	17	37.884
*dDocent_Contig_35456	17	38.217
*dDocent_Contig_9980	17	38.55
*dDocent_Contig_29128	17	38.55
*dDocent_Contig_4533	17	42.691
*dDocent_Contig_330230	17	44.034
*dDocent_Contig_116123	17	45.376
*dDocent_Contig_11109	17	46.379
*dDocent_Contig_243398	17	46.552
*dDocent_Contig_1092	17	46.711
*dDocent_Contig_7405	17	47.378
*dDocent_Contig_10043	17	48.058
*dDocent_Contig_16344	17	51.854
*dDocent_Contig_4245	17	55.311
*dDocent_Contig_98348	17	55.994
*dDocent_Contig_90958	17	57.019
*dDocent_Contig_121713	17	59.6
*dDocent_Contig_20883	17	62.183
*dDocent_Contig_57396	17	67.04
*dDocent_Contig_93961	17	67.563
*dDocent_Contig_31457	17	71.893
*dDocent_Contig_414	17	72.25
*dDocent_Contig_165225	17	72.413
*dDocent_Contig_319005	17	72.413
*dDocent_Contig_46150	17	72.413
*dDocent_Contig_3410	17	72.582
*dDocent_Contig_26071	17	72.915
*dDocent_Contig_58685	17	73.248
*dDocent_Contig_27583	17	74.251
*dDocent_Contig_27322	17	74.252
*dDocent_Contig_12068	17	74.423
*dDocent_Contig_200778	17	74.423
*dDocent_Contig_385543	17	74.423
*dDocent_Contig_107013	17	74.584
*dDocent_Contig_166134	17	75.25
*dDocent_Contig_73935	17	75.25
*dDocent_Contig_85927	17	75.25
*dDocent_Contig_234405	17	76.593
*dDocent_Contig_159654	18	0
*dDocent_Contig_1912	18	2.028
*dDocent_Contig_78761	18	2.029
*dDocent_Contig_115567	18	2.029
*dDocent_Contig_379939	18	2.029
*dDocent_Contig_400071	18	3.115
*dDocent_Contig_39526	18	6.078
*dDocent_Contig_19203	18	6.444
*dDocent_Contig_57412	18	13.049
*dDocent_Contig_377556	18	15.714
*dDocent_Contig_6644	18	17.743
*dDocent_Contig_7736	18	19.77
*dDocent_Contig_21045	18	19.77
*dDocent_Contig_134913	18	22.144
*dDocent_Contig_282730	18	24.118
*dDocent_Contig_267577	18	24.509
*dDocent_Contig_59548	18	24.677
*dDocent_Contig_9101	18	24.677
*dDocent_Contig_60490	18	24.841
*dDocent_Contig_5926	18	26.869
*dDocent_Contig_13237	18	26.869
*dDocent_Contig_212784	18	26.869
*dDocent_Contig_88462	18	27.539
*dDocent_Contig_24719	18	28.546
*dDocent_Contig_21292	18	34.695
*dDocent_Contig_19188	18	40.844
*dDocent_Contig_313224	18	40.844
*dDocent_Contig_5360	18	42.892
*dDocent_Contig_16645	18	44.941
*dDocent_Contig_75562	18	47.502
*dDocent_Contig_337526	18	49.702
*dDocent_Contig_145411	18	50.717
*dDocent_Contig_135616	18	52.059
*dDocent_Contig_30025	18	54.441
*dDocent_Contig_121543	18	55.116
*dDocent_Contig_20664	18	55.285
*dDocent_Contig_261202	18	55.448
*dDocent_Contig_48707	18	55.781
*dDocent_Contig_10275	18	56.114
*dDocent_Contig_19549	18	56.447
*dDocent_Contig_269043	18	56.447
*dDocent_Contig_4414	18	56.78
*dDocent_Contig_9953	18	58.122
*dDocent_Contig_31678	18	58.789
*dDocent_Contig_91792	18	58.789
*dDocent_Contig_47979	19	0
*dDocent_Contig_17190	19	1.684
*dDocent_Contig_154959	19	8.79
*dDocent_Contig_108676	19	13.99
*dDocent_Contig_2441	19	19.572
*dDocent_Contig_34385	19	19.572
*dDocent_Contig_202281	19	19.572
*dDocent_Contig_14551	19	19.572
*dDocent_Contig_52792	19	24.76
*dDocent_Contig_40114	19	26.582
*dDocent_Contig_12399	19	26.582
*dDocent_Contig_19505	19	28.61
*dDocent_Contig_125660	19	30.54
*dDocent_Contig_57647	19	31.302
*dDocent_Contig_30678	19	31.682
*dDocent_Contig_16207	19	38.762
*dDocent_Contig_53753	19	38.762
*dDocent_Contig_141966	19	38.762
*dDocent_Contig_8139	19	38.762
*dDocent_Contig_33630	19	38.762
*dDocent_Contig_50700	19	38.928
*dDocent_Contig_23434	19	39.094
*dDocent_Contig_1613	19	40.619
*dDocent_Contig_30634	19	42.144
*dDocent_Contig_105560	19	45.216
*dDocent_Contig_63807	19	45.216
*dDocent_Contig_5035	19	45.216
*dDocent_Contig_27828	19	45.382
*dDocent_Contig_97641	19	45.382
*dDocent_Contig_279748	19	45.382
*dDocent_Contig_168096	19	45.548
*dDocent_Contig_46718	19	46.241
*dDocent_Contig_233951	19	46.933
*dDocent_Contig_5987	19	50.803
*dDocent_Contig_324422	19	53.602
*dDocent_Contig_13269	19	53.935
*dDocent_Contig_18700	19	54.269
*dDocent_Contig_17935	19	56.303
*dDocent_Contig_27406	19	56.977
*dDocent_Contig_118429	19	56.977
*dDocent_Contig_60730	19	58.66
*dDocent_Contig_31915	19	64.341
*dDocent_Contig_140062	20	0
*dDocent_Contig_199626	20	3.426
*dDocent_Contig_172145	20	3.763
*dDocent_Contig_39171	20	4.096
*dDocent_Contig_643	20	4.096
*dDocent_Contig_387431	20	8.597
*dDocent_Contig_18347	20	8.597
*dDocent_Contig_118595	20	9.275
*dDocent_Contig_52023	20	9.935
*dDocent_Contig_13907	20	10.773
*dDocent_Contig_37115	20	11.611
*dDocent_Contig_13387	20	11.953
*dDocent_Contig_89624	20	16.132
*dDocent_Contig_28644	20	17.507
*dDocent_Contig_5138	20	19.88
*dDocent_Contig_27586	20	20.246
*dDocent_Contig_387055	20	20.612
*dDocent_Contig_33242	20	20.612
*dDocent_Contig_355276	20	23.203
*dDocent_Contig_349658	20	24.675
*dDocent_Contig_153853	20	24.845
*dDocent_Contig_146041	20	25.007
*dDocent_Contig_60230	20	25.007
*dDocent_Contig_304602	20	26.01
*dDocent_Contig_46457	20	28.384
*dDocent_Contig_188751	20	28.884
*dDocent_Contig_44545	20	28.884
*dDocent_Contig_35934	20	29.385
*dDocent_Contig_33925	20	30.276
*dDocent_Contig_3449	20	30.498
*dDocent_Contig_8987	20	30.498
*dDocent_Contig_141242	20	30.719
*dDocent_Contig_32102	20	30.719
*dDocent_Contig_26725	20	33.403
*dDocent_Contig_1849	20	33.781
*dDocent_Contig_77196	20	34.114
*dDocent_Contig_62766	20	34.447
*dDocent_Contig_75699	20	36.748
*dDocent_Contig_151637	20	37.501
*dDocent_Contig_13466	20	39.56
*dDocent_Contig_43221	20	40.573
*dDocent_Contig_197508	20	41.587
*dDocent_Contig_2202	20	42.929
*dDocent_Contig_215508	20	43.262
*dDocent_Contig_50630	20	43.262
*dDocent_Contig_61119	20	43.262
*dDocent_Contig_112075	20	43.262
*dDocent_Contig_25493	20	43.595
*dDocent_Contig_231222	20	45.447
*dDocent_Contig_100755	20	45.659
*dDocent_Contig_35972	20	47.306
*dDocent_Contig_172527	20	48.227
*dDocent_Contig_200921	20	50.096
*dDocent_Contig_8032	20	58.885
*dDocent_Contig_477	20	59.271
*dDocent_Contig_14417	20	61.614
*dDocent_Contig_36765	20	62.388
*dDocent_Contig_77143	20	62.774
*dDocent_Contig_166423	20	62.774
*dDocent_Contig_6533	20	62.774
*dDocent_Contig_336196	20	64.117
*dDocent_Contig_32956	21	0
*dDocent_Contig_3457	21	0.667
*dDocent_Contig_37112	21	0.667
*dDocent_Contig_49287	21	0.667
*dDocent_Contig_43470	21	0.667
*dDocent_Contig_36728	21	0.667
*dDocent_Contig_34060	21	2.144
*dDocent_Contig_37011	21	3.62
*dDocent_Contig_48314	21	5.098
*dDocent_Contig_88256	21	6.463
*dDocent_Contig_93311	21	9.558
*dDocent_Contig_1519	21	9.558
*dDocent_Contig_364917	21	13.729
*dDocent_Contig_264891	21	15.101
*dDocent_Contig_21053	21	16.472
*dDocent_Contig_64895	21	17.156
*dDocent_Contig_85212	21	17.156
*dDocent_Contig_23830	21	19.568
*dDocent_Contig_12674	21	19.909
*dDocent_Contig_118320	21	20.25
*dDocent_Contig_48611	21	20.591
*dDocent_Contig_21319	21	20.591
*dDocent_Contig_108402	21	20.591
*dDocent_Contig_22832	21	20.591
*dDocent_Contig_50498	21	22.965
*dDocent_Contig_79517	21	23.641
*dDocent_Contig_11248	21	26.372
*dDocent_Contig_24685	21	26.372
*dDocent_Contig_3454	21	28.532
*dDocent_Contig_90559	21	29.065
*dDocent_Contig_7944	21	30.071
*dDocent_Contig_74477	21	32.809
*dDocent_Contig_172611	21	34.611
*dDocent_Contig_14506	21	34.611
*dDocent_Contig_15699	21	35.278
*dDocent_Contig_30483	21	35.388
*dDocent_Contig_27437	21	35.388
*dDocent_Contig_120683	21	35.499
*dDocent_Contig_10400	21	35.609
*dDocent_Contig_18333	21	35.61
*dDocent_Contig_20609	21	35.942
*dDocent_Contig_719	21	38.571
*dDocent_Contig_50518	21	39.003
*dDocent_Contig_129569	21	40.76
*dDocent_Contig_18146	21	48.72
*dDocent_Contig_20865	21	49.402
*dDocent_Contig_51314	21	53.562
*dDocent_Contig_127992	21	53.562
*dDocent_Contig_120577	21	53.562
*dDocent_Contig_45635	21	53.562
*dDocent_Contig_10572	21	53.562
*dDocent_Contig_5062	21	56.716
*dDocent_Contig_169592	21	58.456
*dDocent_Contig_31781	21	59.846
*dDocent_Contig_305441	21	59.846
*dDocent_Contig_23730	21	60.886
*dDocent_Contig_230212	21	60.886
*dDocent_Contig_118755	21	61.578
*dDocent_Contig_57288	21	61.911
*dDocent_Contig_5199	22	0
*dDocent_Contig_15093	22	1.035
*dDocent_Contig_23998	22	7.043
*dDocent_Contig_154542	22	7.83
*dDocent_Contig_17818	22	8.613
*dDocent_Contig_38486	22	8.613
*dDocent_Contig_378632	22	8.613
*dDocent_Contig_97542	22	8.613
*dDocent_Contig_306535	22	9.398
*dDocent_Contig_12730	22	13.923
*dDocent_Contig_26947	22	13.924
*dDocent_Contig_4686	22	16.017
*dDocent_Contig_65792	22	16.349
*dDocent_Contig_663	22	16.681
*dDocent_Contig_101213	22	19.455
*dDocent_Contig_121057	22	21.281
*dDocent_Contig_66060	22	22.182
*dDocent_Contig_9983	22	22.516
*dDocent_Contig_128812	22	22.848
*dDocent_Contig_76097	22	23.851
*dDocent_Contig_146769	22	24.518
*dDocent_Contig_10950	22	26.789
*dDocent_Contig_48785	22	36.209
*dDocent_Contig_21841	22	36.542
*dDocent_Contig_322069	22	36.542
*dDocent_Contig_16476	22	36.874
*dDocent_Contig_20908	22	36.874
*dDocent_Contig_61920	22	37.04
*dDocent_Contig_406	22	37.04
*dDocent_Contig_1470	22	37.206
*dDocent_Contig_39544	22	37.88
*dDocent_Contig_14186	22	39.915
*dDocent_Contig_167913	22	42.637
*dDocent_Contig_59834	22	46.064
*dDocent_Contig_8800	22	48.786
*dDocent_Contig_52501	22	49.625
*dDocent_Contig_32565	22	50.463
*dDocent_Contig_213977	22	51.805
*dDocent_Contig_225171	23	0
*dDocent_Contig_25473	23	0
*dDocent_Contig_11476	23	0.671
*dDocent_Contig_396010	23	0.837
*dDocent_Contig_283311	23	0.837
*dDocent_Contig_35997	23	1.003
*dDocent_Contig_69149	23	1.336
*dDocent_Contig_260352	23	1.669
*dDocent_Contig_1397	23	2.672
*dDocent_Contig_79897	23	4.359
*dDocent_Contig_27564	23	4.695
*dDocent_Contig_9630	23	6.539
*dDocent_Contig_38804	23	8.382
*dDocent_Contig_202197	23	9.484
*dDocent_Contig_8809	23	11.168
*dDocent_Contig_125630	23	12.686
*dDocent_Contig_5061	23	13.188
*dDocent_Contig_234241	23	15.561
*dDocent_Contig_2205	23	16.228
*dDocent_Contig_8138	23	16.895
*dDocent_Contig_62489	23	16.895
*dDocent_Contig_54195	23	16.895
*dDocent_Contig_57275	23	19.617
*dDocent_Contig_15342	23	20.29
*dDocent_Contig_4863	23	21.644
*dDocent_Contig_25110	23	22.317
*dDocent_Contig_40683	23	23.32
*dDocent_Contig_22046	23	23.32
*dDocent_Contig_6127	23	23.653
*dDocent_Contig_54748	23	23.653
*dDocent_Contig_78605	23	27.793
*dDocent_Contig_133863	23	29.135
*dDocent_Contig_8641	23	31.17
*dDocent_Contig_256695	23	31.844
*dDocent_Contig_90677	23	32.01
*dDocent_Contig_1974	23	32.176
*dDocent_Contig_21608	23	32.508
*dDocent_Contig_216087	23	32.508
*dDocent_Contig_94390	23	32.841
*dDocent_Contig_6814	23	34.525
*dDocent_Contig_21002	23	37.952
*dDocent_Contig_6640	23	39.636
*dDocent_Contig_110552	23	42.732
*dDocent_Contig_106718	23	44.096
*dDocent_Contig_194800	23	44.096
*dDocent_Contig_87428	23	47.541
*dDocent_Contig_112107	23	48.563
*dDocent_Contig_16209	23	48.563
*dDocent_Contig_513	23	49.683
*dDocent_Contig_147850	23	50.24
*dDocent_Contig_59952	23	52.991
*dDocent_Contig_15741	23	57.86
*dDocent_Contig_180991	23	58.526
*dDocent_Contig_4641	24	0
*dDocent_Contig_91933	24	3.426
*dDocent_Contig_197372	24	3.426
*dDocent_Contig_16839	24	3.426
*dDocent_Contig_19137	24	3.426
*dDocent_Contig_187281	24	9.026
*dDocent_Contig_5207	24	9.026
*dDocent_Contig_25020	24	9.026
*dDocent_Contig_392195	24	9.026
*dDocent_Contig_904	24	9.027
*dDocent_Contig_15702	24	10.027
*dDocent_Contig_26839	24	11.567
*dDocent_Contig_70827	24	13.123
*dDocent_Contig_52004	24	15.154
*dDocent_Contig_18330	24	16.259
*dDocent_Contig_184007	24	17.559
*dDocent_Contig_48005	24	18.86
*dDocent_Contig_31792	24	18.86
*dDocent_Contig_12642	24	20.556
*dDocent_Contig_7065	24	21.91
*dDocent_Contig_89	24	23.594
*dDocent_Contig_124034	24	24.936
*dDocent_Contig_12806	24	24.936
*dDocent_Contig_53	24	24.936
*dDocent_Contig_396511	24	25.269
*dDocent_Contig_132290	24	26.272
*dDocent_Contig_91501	24	26.604
*dDocent_Contig_317529	24	26.937
*dDocent_Contig_333716	24	27.269
*dDocent_Contig_226704	24	27.602
*dDocent_Contig_101762	24	27.602
*dDocent_Contig_255823	24	27.602
*dDocent_Contig_56340	24	29.286
*dDocent_Contig_59488	24	32.712
*dDocent_Contig_223802	24	33.55
*dDocent_Contig_3933	24	34.388
*dDocent_Contig_113458	24	34.721
*dDocent_Contig_958	24	36.48
*dDocent_Contig_376603	24	38.61
*dDocent_Contig_25556	24	39.151
*dDocent_Contig_104757	24	39.151
*dDocent_Contig_59935	24	39.818
*dDocent_Contig_100040	24	45.052
*dDocent_Contig_43813	24	52.159
*dDocent_Contig_69792	24	52.159
*dDocent_Contig_182805	24	53.166
*dDocent_Contig_23445	24	53.836
*dDocent_Contig_197457	24	59.128
*dDocent_Contig_276335	24	61.213
*dDocent_Contig_114867	24	61.381
*dDocent_Contig_212542	24	61.545
*dDocent_Contig_8219	24	61.545
*dDocent_Contig_30503	24	61.545
*dDocent_Contig_15415	24	61.545
*dDocent_Contig_19697	24	61.545
*dDocent_Contig_79376	24	61.546

## Sheet: A_female
LOCUS	LG_F	POS_F
dDocent_Contig_18164	1	0
dDocent_Contig_10018	1	0.521
dDocent_Contig_104202	1	0.521
dDocent_Contig_147380	1	0.521
dDocent_Contig_1577	1	0.521
dDocent_Contig_172657	1	0.521
dDocent_Contig_23004	1	0.521
dDocent_Contig_3323	1	0.521
dDocent_Contig_38654	1	0.521
dDocent_Contig_46589	1	0.521
dDocent_Contig_46775	1	0.521
dDocent_Contig_6740	1	0.521
dDocent_Contig_11681	1	0.521
dDocent_Contig_77555	1	0.521
dDocent_Contig_17439	1	0.521
dDocent_Contig_183753	1	0.521
dDocent_Contig_197038	1	0.521
dDocent_Contig_23860	1	0.521
dDocent_Contig_34792	1	0.521
dDocent_Contig_13842	1	0.521
dDocent_Contig_161242	1	0.521
dDocent_Contig_165900	1	0.521
dDocent_Contig_200617	1	0.521
dDocent_Contig_24578	1	0.521
dDocent_Contig_322	1	0.521
dDocent_Contig_34189	1	0.521
dDocent_Contig_56892	1	0.521
dDocent_Contig_56538	1	1.142
dDocent_Contig_12514	1	1.763
dDocent_Contig_201222	1	1.763
dDocent_Contig_7928	1	1.763
dDocent_Contig_9130	1	1.763
dDocent_Contig_18304	1	2.384
dDocent_Contig_39676	1	2.384
dDocent_Contig_371261	1	2.384
dDocent_Contig_1291	1	3.006
dDocent_Contig_69240	1	3.625
dDocent_Contig_86268	1	5.515
dDocent_Contig_15153	1	6.759
dDocent_Contig_293474	1	12.66
dDocent_Contig_158022	1	13.275
dDocent_Contig_4687	1	14.524
dDocent_Contig_22268	1	17.058
dDocent_Contig_68388	1	19.592
dDocent_Contig_4135	1	19.592
dDocent_Contig_352327	1	20.84
dDocent_Contig_92949	1	20.84
dDocent_Contig_139762	1	23.373
dDocent_Contig_66871	1	23.373
dDocent_Contig_320578	1	25.26
dDocent_Contig_37660	1	27.793
dDocent_Contig_274674	1	27.793
dDocent_Contig_319646	1	30.327
dDocent_Contig_238996	1	31.575
dDocent_Contig_55516	1	31.575
dDocent_Contig_11578	1	32.826
dDocent_Contig_52162	1	32.826
dDocent_Contig_62	1	35.36
dDocent_Contig_23083	1	35.979
dDocent_Contig_109437	1	35.979
dDocent_Contig_51033	1	36.6
dDocent_Contig_11280	1	36.6
dDocent_Contig_65968	1	38.486
dDocent_Contig_164687	1	42.339
dDocent_Contig_16852	1	43.587
dDocent_Contig_463	1	44.837
dDocent_Contig_7040	1	44.837
dDocent_Contig_1574	1	45.457
dDocent_Contig_21716	1	47.529
dDocent_Contig_7027	1	48.326
dDocent_Contig_144097	1	50.214
dDocent_Contig_2393	1	50.214
dDocent_Contig_32522	1	50.835
dDocent_Contig_1897	1	50.835
dDocent_Contig_28801	1	51.452
dDocent_Contig_235337	1	56.661
dDocent_Contig_101087	1	57.277
dDocent_Contig_33993	1	58.527
dDocent_Contig_5988	1	60.416
dDocent_Contig_204687	1	61.036
dDocent_Contig_307589	1	61.036
dDocent_Contig_109596	2	0
dDocent_Contig_8591	2	1.16
dDocent_Contig_61134	2	1.16
dDocent_Contig_29779	2	7.762
dDocent_Contig_118958	2	8.377
dDocent_Contig_52003	2	8.377
dDocent_Contig_147850	2	9.621
dDocent_Contig_1724	2	16.216
dDocent_Contig_33824	2	16.216
dDocent_Contig_3106	2	16.216
dDocent_Contig_93057	2	16.216
dDocent_Contig_240090	2	16.835
dDocent_Contig_21002	2	20.026
dDocent_Contig_90677	2	20.644
dDocent_Contig_6814	2	20.644
dDocent_Contig_22395	2	24.496
dDocent_Contig_160022	2	25.113
dDocent_Contig_91640	2	27
dDocent_Contig_146176	2	31.524
dDocent_Contig_216625	2	35.375
dDocent_Contig_22046	2	35.989
dDocent_Contig_69223	2	40.512
dDocent_Contig_19428	2	40.512
dDocent_Contig_11845	2	40.512
dDocent_Contig_25110	2	42.399
dDocent_Contig_5435	2	42.399
dDocent_Contig_79800	2	42.399
dDocent_Contig_49942	2	42.399
dDocent_Contig_4863	2	43.649
dDocent_Contig_392339	2	43.649
dDocent_Contig_80450	2	44.269
dDocent_Contig_337536	2	46.158
dDocent_Contig_110765	2	46.158
dDocent_Contig_2205	2	46.158
dDocent_Contig_8138	2	46.158
dDocent_Contig_113263	2	47.407
dDocent_Contig_650	2	47.407
dDocent_Contig_2620	2	48.029
dDocent_Contig_43622	2	48.55
dDocent_Contig_355	3	0
dDocent_Contig_21226	3	0
dDocent_Contig_193602	3	0
dDocent_Contig_12561	3	0
dDocent_Contig_12925	3	0
dDocent_Contig_29194	3	0
dDocent_Contig_42990	3	0
dDocent_Contig_11900	3	0
dDocent_Contig_17971	3	0
dDocent_Contig_21399	3	0
dDocent_Contig_234716	3	0
dDocent_Contig_273666	3	0
dDocent_Contig_49413	3	0
dDocent_Contig_58266	3	0
dDocent_Contig_59561	3	0
dDocent_Contig_8822	3	0
dDocent_Contig_89781	3	0
dDocent_Contig_90063	3	0
dDocent_Contig_5090	3	0
dDocent_Contig_30011	3	0
dDocent_Contig_329035	3	1.25
dDocent_Contig_54827	3	2.498
dDocent_Contig_8769	3	2.498
dDocent_Contig_81798	3	5.688
dDocent_Contig_225477	3	8.22
dDocent_Contig_41089	3	8.22
dDocent_Contig_7074	3	8.841
dDocent_Contig_193333	3	8.841
dDocent_Contig_285637	3	11.37
dDocent_Contig_25996	3	17.268
dDocent_Contig_26733	3	18.509
dDocent_Contig_352570	3	23.717
dDocent_Contig_13127	3	23.717
dDocent_Contig_9859	3	26.906
dDocent_Contig_60349	3	26.906
dDocent_Contig_21940	3	26.906
dDocent_Contig_28647	3	26.906
dDocent_Contig_8616	3	30.757
dDocent_Contig_37123	3	32.641
dDocent_Contig_172576	3	32.641
dDocent_Contig_23714	3	35.824
dDocent_Contig_43242	3	39.007
dDocent_Contig_18485	3	44.905
dDocent_Contig_9469	3	45.521
dDocent_Contig_300492	3	45.521
dDocent_Contig_17099	3	45.521
dDocent_Contig_222999	3	46.142
dDocent_Contig_12218	3	46.142
dDocent_Contig_375508	3	46.142
dDocent_Contig_199454	3	47.389
dDocent_Contig_21388	3	52.6
dDocent_Contig_8594	3	53.215
dDocent_Contig_21407	3	55.104
dDocent_Contig_159288	3	56.354
dDocent_Contig_25858	3	56.975
dDocent_Contig_12908	3	56.975
dDocent_Contig_3877	3	56.975
dDocent_Contig_13252	3	56.975
dDocent_Contig_305886	3	58.276
dDocent_Contig_5867	3	58.947
dDocent_Contig_37795	3	59.666
dDocent_Contig_80902	3	62.304
dDocent_Contig_2517	3	62.304
dDocent_Contig_104281	3	62.829
dDocent_Contig_79954	4	0
dDocent_Contig_21570	4	0.521
dDocent_Contig_13930	4	0.521
dDocent_Contig_63675	4	0.521
dDocent_Contig_65233	4	0.521
dDocent_Contig_123378	4	0.521
dDocent_Contig_15730	4	0.521
dDocent_Contig_14417	4	0.521
dDocent_Contig_57629	4	0.521
dDocent_Contig_90815	4	3.709
dDocent_Contig_168300	4	4.957
dDocent_Contig_8131	4	4.957
dDocent_Contig_58704	4	6.207
dDocent_Contig_399803	4	6.207
dDocent_Contig_43221	4	6.823
dDocent_Contig_26256	4	13.423
dDocent_Contig_36090	4	15.301
dDocent_Contig_296549	4	15.301
dDocent_Contig_17862	4	21.902
dDocent_Contig_37096	4	22.591
dDocent_Contig_104495	4	24.558
dDocent_Contig_72913	4	25.174
dDocent_Contig_119372	4	29.701
dDocent_Contig_336869	4	30.948
dDocent_Contig_150600	4	30.948
dDocent_Contig_7617	4	34.799
dDocent_Contig_1849	4	35.413
dDocent_Contig_27344	4	36.662
dDocent_Contig_36117	4	39.188
dDocent_Contig_19676	4	46.493
dDocent_Contig_115279	4	46.493
dDocent_Contig_6993	4	46.493
dDocent_Contig_36275	4	47.74
dDocent_Contig_4865	4	51.595
dDocent_Contig_29542	4	52.213
dDocent_Contig_17189	4	52.834
dDocent_Contig_340761	4	53.456
dDocent_Contig_304602	4	53.456
dDocent_Contig_11522	4	53.456
dDocent_Contig_251179	4	54.077
dDocent_Contig_39883	4	54.077
dDocent_Contig_349658	4	54.698
dDocent_Contig_111619	4	55.319
dDocent_Contig_10777	4	55.319
dDocent_Contig_11249	4	55.94
dDocent_Contig_19189	4	55.94
dDocent_Contig_164842	4	55.94
dDocent_Contig_246412	4	55.94
dDocent_Contig_43426	4	55.94
dDocent_Contig_14675	4	55.94
dDocent_Contig_222349	4	55.94
dDocent_Contig_44482	4	55.94
dDocent_Contig_40645	4	55.94
dDocent_Contig_10944	4	55.94
dDocent_Contig_172145	4	55.94
dDocent_Contig_2375	4	55.94
dDocent_Contig_24665	4	55.94
dDocent_Contig_39171	4	55.94
dDocent_Contig_52023	4	55.94
dDocent_Contig_67843	4	55.94
dDocent_Contig_74727	4	55.94
dDocent_Contig_290839	4	55.94
dDocent_Contig_239809	4	55.94
dDocent_Contig_142911	4	56.461
dDocent_Contig_52213	5	0
dDocent_Contig_84119	5	0.521
dDocent_Contig_92423	5	0.521
dDocent_Contig_131586	5	0.521
dDocent_Contig_8082	5	0.521
dDocent_Contig_187	5	1.142
dDocent_Contig_154055	5	1.142
dDocent_Contig_393412	5	1.142
dDocent_Contig_39533	5	1.142
dDocent_Contig_53933	5	1.142
dDocent_Contig_139360	5	1.142
dDocent_Contig_9487	5	1.763
dDocent_Contig_352590	5	3.01
dDocent_Contig_1537	5	7.533
dDocent_Contig_70673	5	7.533
dDocent_Contig_146359	5	7.533
dDocent_Contig_98083	5	8.154
dDocent_Contig_228826	5	8.154
dDocent_Contig_3011	5	8.773
dDocent_Contig_109605	5	11.963
dDocent_Contig_256757	5	13.849
dDocent_Contig_57233	5	13.849
dDocent_Contig_1011	5	16.379
dDocent_Contig_283544	5	22.982
dDocent_Contig_20895	5	23.597
dDocent_Contig_12895	5	23.597
dDocent_Contig_12922	5	24.847
dDocent_Contig_45214	5	27.378
dDocent_Contig_372229	5	32.58
dDocent_Contig_32419	5	37.78
dDocent_Contig_109626	5	37.78
dDocent_Contig_55414	5	37.78
dDocent_Contig_6233	5	38.401
dDocent_Contig_101570	5	39.023
dDocent_Contig_123863	5	39.641
dDocent_Contig_177269	5	42.832
dDocent_Contig_3978	5	43.451
dDocent_Contig_372715	5	44.072
dDocent_Contig_6257	5	44.693
dDocent_Contig_206752	5	44.693
dDocent_Contig_56581	5	44.693
dDocent_Contig_210808	5	47.88
dDocent_Contig_4858	5	49.767
dDocent_Contig_269074	5	51.655
dDocent_Contig_3817	5	52.905
dDocent_Contig_23388	5	52.905
dDocent_Contig_186256	5	52.905
dDocent_Contig_12459	5	52.905
dDocent_Contig_30828	5	52.905
dDocent_Contig_34901	5	52.905
dDocent_Contig_4017	5	52.905
dDocent_Contig_40222	5	52.905
dDocent_Contig_13446	5	52.905
dDocent_Contig_138814	5	52.905
dDocent_Contig_261231	5	52.905
dDocent_Contig_44363	5	52.905
dDocent_Contig_316462	5	52.905
dDocent_Contig_2358	5	52.905
dDocent_Contig_57614	5	52.905
dDocent_Contig_75671	5	52.905
dDocent_Contig_24796	5	52.905
dDocent_Contig_30805	5	54.055
dDocent_Contig_52760	6	0
dDocent_Contig_102978	6	0.529
dDocent_Contig_8268	6	0.529
dDocent_Contig_1065	6	0.529
dDocent_Contig_10903	6	0.529
dDocent_Contig_221197	6	0.529
dDocent_Contig_24841	6	0.529
dDocent_Contig_25067	6	0.529
dDocent_Contig_305075	6	0.529
dDocent_Contig_40654	6	0.529
dDocent_Contig_77513	6	0.529
dDocent_Contig_116540	6	0.529
dDocent_Contig_27435	6	0.529
dDocent_Contig_39758	6	0.529
dDocent_Contig_6725	6	0.529
dDocent_Contig_93547	6	0.529
dDocent_Contig_17546	6	2.417
dDocent_Contig_332610	6	3.037
dDocent_Contig_44637	6	3.037
dDocent_Contig_377457	6	4.288
dDocent_Contig_1566	6	4.906
dDocent_Contig_96376	6	4.906
dDocent_Contig_15823	6	7.441
dDocent_Contig_132541	6	7.441
dDocent_Contig_12624	6	7.441
dDocent_Contig_54942	6	7.441
dDocent_Contig_336119	6	10.625
dDocent_Contig_233284	6	15.831
dDocent_Contig_1633	6	17.712
dDocent_Contig_47042	6	22.236
dDocent_Contig_329840	6	24.768
dDocent_Contig_173	6	26.014
dDocent_Contig_53339	6	29.204
dDocent_Contig_9019	6	30.45
dDocent_Contig_20760	6	34.304
dDocent_Contig_296700	6	34.922
dDocent_Contig_20487	6	35.544
dDocent_Contig_45690	6	35.544
dDocent_Contig_2072	6	36.154
dDocent_Contig_15531	6	47.625
dDocent_Contig_379124	6	47.989
dDocent_Contig_69594	6	47.989
dDocent_Contig_99681	6	48.591
dDocent_Contig_34664	6	51.783
dDocent_Contig_83810	6	52.385
dDocent_Contig_7879	6	53.004
dDocent_Contig_141395	6	54.893
dDocent_Contig_80711	6	56.78
dDocent_Contig_6237	6	56.78
dDocent_Contig_147331	6	56.78
dDocent_Contig_126644	6	58.667
dDocent_Contig_136722	6	60.554
dDocent_Contig_11933	6	60.554
dDocent_Contig_15673	6	60.554
dDocent_Contig_4352	6	61.175
dDocent_Contig_249360	6	61.175
dDocent_Contig_11878	6	61.175
dDocent_Contig_352629	7	0
dDocent_Contig_31814	7	1.166
dDocent_Contig_23649	7	1.166
dDocent_Contig_25202	7	1.166
dDocent_Contig_377178	7	1.166
dDocent_Contig_38257	7	1.166
dDocent_Contig_88151	7	1.166
dDocent_Contig_37125	7	1.166
dDocent_Contig_12065	7	1.166
dDocent_Contig_4163	7	1.166
dDocent_Contig_10702	7	1.166
dDocent_Contig_12852	7	1.166
dDocent_Contig_2867	7	1.166
dDocent_Contig_3502	7	1.166
dDocent_Contig_68910	7	1.166
dDocent_Contig_257	7	1.166
dDocent_Contig_1254	7	1.166
dDocent_Contig_36330	7	1.787
dDocent_Contig_596	7	1.787
dDocent_Contig_325604	7	1.787
dDocent_Contig_27754	7	1.787
dDocent_Contig_67603	7	3.674
dDocent_Contig_276420	7	3.674
dDocent_Contig_11380	7	5.557
dDocent_Contig_12387	7	12.156
dDocent_Contig_368763	7	14.04
dDocent_Contig_110	7	14.04
dDocent_Contig_38564	7	14.66
dDocent_Contig_21675	7	15.279
dDocent_Contig_12285	7	17.167
dDocent_Contig_2289	7	19.7
dDocent_Contig_39621	7	19.7
dDocent_Contig_2152	7	21.587
dDocent_Contig_28930	7	21.587
dDocent_Contig_61809	7	21.587
dDocent_Contig_61117	7	24.774
dDocent_Contig_10555	7	27.306
dDocent_Contig_38113	7	31.156
dDocent_Contig_150253	7	31.156
dDocent_Contig_238787	7	33.044
dDocent_Contig_166328	7	34.928
dDocent_Contig_4651	7	39.455
dDocent_Contig_698	7	40.072
dDocent_Contig_180392	7	40.767
dDocent_Contig_29774	7	42.732
dDocent_Contig_729	7	42.732
dDocent_Contig_83754	7	43.353
dDocent_Contig_195456	7	43.353
dDocent_Contig_45271	7	44.604
dDocent_Contig_182302	7	45.224
dDocent_Contig_14172	7	46.475
dDocent_Contig_21262	7	47.725
dDocent_Contig_32901	7	49.611
dDocent_Contig_169404	7	52.799
dDocent_Contig_230000	7	52.799
dDocent_Contig_4588	7	53.42
dDocent_Contig_78438	7	53.42
dDocent_Contig_95474	7	53.941
dDocent_Contig_79417	8	0
dDocent_Contig_110843	8	0
dDocent_Contig_122687	8	0
dDocent_Contig_31144	8	0.62
dDocent_Contig_193822	8	0.62
dDocent_Contig_42967	8	2.506
dDocent_Contig_95956	8	6.359
dDocent_Contig_27780	8	8.239
dDocent_Contig_297334	8	14.838
dDocent_Contig_113644	8	16.722
dDocent_Contig_108906	8	17.342
dDocent_Contig_15805	8	17.342
dDocent_Contig_400037	8	17.342
dDocent_Contig_3021	8	23.234
dDocent_Contig_344040	8	26.835
dDocent_Contig_558	8	28.96
dDocent_Contig_384998	8	30.208
dDocent_Contig_99931	8	34.132
dDocent_Contig_1922	8	36.582
dDocent_Contig_133371	8	36.582
dDocent_Contig_73905	8	36.582
dDocent_Contig_58798	8	40.43
dDocent_Contig_29808	8	45.636
dDocent_Contig_32599	8	48.165
dDocent_Contig_127712	8	50.699
dDocent_Contig_3387	8	51.319
dDocent_Contig_13705	8	51.319
dDocent_Contig_17774	8	52.569
dDocent_Contig_89625	8	53.819
dDocent_Contig_318878	8	53.819
dDocent_Contig_1052	8	55.706
dDocent_Contig_236777	8	55.706
dDocent_Contig_12711	8	56.326
dDocent_Contig_23746	8	57.577
dDocent_Contig_182942	8	57.577
dDocent_Contig_66767	8	58.827
dDocent_Contig_31238	8	58.827
dDocent_Contig_16570	8	58.827
dDocent_Contig_63351	8	58.827
dDocent_Contig_16379	8	58.827
dDocent_Contig_198199	8	58.827
dDocent_Contig_163599	8	58.827
dDocent_Contig_142757	8	58.827
dDocent_Contig_26493	8	58.827
dDocent_Contig_27993	8	58.827
dDocent_Contig_356505	8	58.827
dDocent_Contig_4251	8	58.827
dDocent_Contig_72601	8	58.827
dDocent_Contig_169742	8	58.827
dDocent_Contig_13506	8	58.827
dDocent_Contig_14839	8	58.827
dDocent_Contig_1684	8	58.827
dDocent_Contig_169587	8	58.827
dDocent_Contig_2145	8	58.827
dDocent_Contig_293918	8	58.827
dDocent_Contig_37175	8	58.827
dDocent_Contig_3889	8	58.827
dDocent_Contig_57634	8	58.827
dDocent_Contig_6302	8	58.827
dDocent_Contig_77157	8	58.827
dDocent_Contig_99410	8	58.827
dDocent_Contig_29868	8	59.348
dDocent_Contig_71675	9	0
dDocent_Contig_42371	9	0
dDocent_Contig_33115	9	1.249
dDocent_Contig_17281	9	3.131
dDocent_Contig_22103	9	11.897
dDocent_Contig_2829	9	13.136
dDocent_Contig_4056	9	17.662
dDocent_Contig_54764	9	19.548
dDocent_Contig_259416	9	20.167
dDocent_Contig_226254	9	20.787
dDocent_Contig_263885	9	22.676
dDocent_Contig_146993	9	22.676
dDocent_Contig_36882	9	22.676
dDocent_Contig_100682	9	23.294
dDocent_Contig_42789	9	26.482
dDocent_Contig_1637	9	31.007
dDocent_Contig_22460	9	31.623
dDocent_Contig_52542	9	32.875
dDocent_Contig_15664	9	33.495
dDocent_Contig_117913	9	34.116
dDocent_Contig_176482	9	34.736
dDocent_Contig_18050	9	36.624
dDocent_Contig_224986	9	36.624
dDocent_Contig_9761	9	36.624
dDocent_Contig_124000	9	36.624
dDocent_Contig_45279	9	38.511
dDocent_Contig_53617	9	40.4
dDocent_Contig_8173	9	41.02
dDocent_Contig_48412	9	41.02
dDocent_Contig_62600	9	41.02
dDocent_Contig_164099	9	44.871
dDocent_Contig_291844	9	45.489
dDocent_Contig_182413	9	45.489
dDocent_Contig_224783	9	45.489
dDocent_Contig_16173	9	46.11
dDocent_Contig_60338	9	46.731
dDocent_Contig_326641	9	46.731
dDocent_Contig_14875	9	46.731
dDocent_Contig_17168	9	46.731
dDocent_Contig_2305	9	46.731
dDocent_Contig_232983	9	46.731
dDocent_Contig_342473	9	46.731
dDocent_Contig_60276	9	46.731
dDocent_Contig_1101	9	46.731
dDocent_Contig_44561	9	46.731
dDocent_Contig_30202	9	46.731
dDocent_Contig_14595	9	46.731
dDocent_Contig_17041	9	46.731
dDocent_Contig_18098	9	46.731
dDocent_Contig_230035	9	46.731
dDocent_Contig_26495	9	46.731
dDocent_Contig_29858	9	46.731
dDocent_Contig_3782	9	46.731
dDocent_Contig_68316	9	46.731
dDocent_Contig_22088	9	47.252
dDocent_Contig_32999	10	0
dDocent_Contig_29213	10	0.521
dDocent_Contig_7091	10	0.521
dDocent_Contig_220734	10	0.521
dDocent_Contig_6727	10	7.824
dDocent_Contig_86606	10	10.35
dDocent_Contig_70596	10	14.869
dDocent_Contig_61319	10	21.465
dDocent_Contig_135721	10	24.65
dDocent_Contig_98695	10	25.268
dDocent_Contig_332250	10	25.268
dDocent_Contig_1533	10	26.518
dDocent_Contig_274586	10	28.547
dDocent_Contig_306534	10	29.936
dDocent_Contig_36018	10	29.936
dDocent_Contig_38092	10	29.936
dDocent_Contig_96441	10	29.936
dDocent_Contig_6178	10	30.557
dDocent_Contig_6716	10	30.557
dDocent_Contig_9303	10	30.557
dDocent_Contig_99272	10	30.557
dDocent_Contig_3538	10	31.178
dDocent_Contig_143868	10	31.178
dDocent_Contig_78059	10	31.797
dDocent_Contig_2982	10	34.332
dDocent_Contig_66164	10	37.518
dDocent_Contig_6004	10	41.366
dDocent_Contig_75804	10	46.571
dDocent_Contig_9744	10	48.456
dDocent_Contig_7198	10	49.074
dDocent_Contig_196865	10	51.61
dDocent_Contig_52753	10	52.228
dDocent_Contig_10154	10	53.479
dDocent_Contig_288155	10	53.479
dDocent_Contig_60550	10	54.1
dDocent_Contig_384966	10	54.1
dDocent_Contig_199619	10	55.987
dDocent_Contig_57603	10	55.987
dDocent_Contig_85444	10	55.987
dDocent_Contig_128759	10	57.874
dDocent_Contig_202990	10	57.874
dDocent_Contig_16582	10	57.874
dDocent_Contig_110926	10	57.874
dDocent_Contig_115544	10	57.874
dDocent_Contig_16583	10	57.874
dDocent_Contig_22362	10	57.874
dDocent_Contig_240437	10	57.874
dDocent_Contig_356616	10	57.874
dDocent_Contig_58600	10	57.874
dDocent_Contig_85639	10	57.874
dDocent_Contig_95836	10	57.874
dDocent_Contig_22259	10	57.874
dDocent_Contig_35267	10	57.874
dDocent_Contig_730	10	57.874
dDocent_Contig_107875	10	57.874
dDocent_Contig_11094	10	57.874
dDocent_Contig_192305	10	57.874
dDocent_Contig_19718	10	57.874
dDocent_Contig_23570	10	57.874
dDocent_Contig_237447	10	57.874
dDocent_Contig_249952	10	57.874
dDocent_Contig_41408	10	57.874
dDocent_Contig_42799	10	57.874
dDocent_Contig_5786	10	57.874
dDocent_Contig_63516	10	57.874
dDocent_Contig_80211	10	57.874
dDocent_Contig_86520	10	57.874
dDocent_Contig_264920	10	57.874
dDocent_Contig_31830	10	59.024
dDocent_Contig_55101	11	0
dDocent_Contig_35987	11	0
dDocent_Contig_11636	11	0.521
dDocent_Contig_22806	11	1.771
dDocent_Contig_7017	11	3.02
dDocent_Contig_330898	11	5.555
dDocent_Contig_20733	11	7.443
dDocent_Contig_15915	11	7.443
dDocent_Contig_17277	11	9.331
dDocent_Contig_21556	11	9.331
dDocent_Contig_214875	11	9.949
dDocent_Contig_63358	11	12.483
dDocent_Contig_103437	11	16.333
dDocent_Contig_87392	11	16.333
dDocent_Contig_25863	11	16.95
dDocent_Contig_81453	11	21.478
dDocent_Contig_16262	11	22.093
dDocent_Contig_1425	11	24.628
dDocent_Contig_86305	11	24.628
dDocent_Contig_29532	11	24.628
dDocent_Contig_269535	11	26.515
dDocent_Contig_15918	11	26.515
dDocent_Contig_11448	11	29.046
dDocent_Contig_329046	11	29.046
dDocent_Contig_6303	11	32.236
dDocent_Contig_3096	11	32.854
dDocent_Contig_23092	11	32.854
dDocent_Contig_11999	11	32.854
dDocent_Contig_4894	11	35.914
dDocent_Contig_288916	11	36.655
dDocent_Contig_19843	11	36.655
dDocent_Contig_52549	11	36.655
dDocent_Contig_42055	11	37.276
dDocent_Contig_72785	11	38.527
dDocent_Contig_13865	11	39.774
dDocent_Contig_166590	11	44.301
dDocent_Contig_1901	11	44.918
dDocent_Contig_64259	11	44.918
dDocent_Contig_4221	11	44.918
dDocent_Contig_21467	11	44.918
dDocent_Contig_38379	11	44.918
dDocent_Contig_95624	11	44.918
dDocent_Contig_178579	11	44.918
dDocent_Contig_7014	11	44.918
dDocent_Contig_24905	11	44.918
dDocent_Contig_42	11	44.918
dDocent_Contig_5563	11	44.918
dDocent_Contig_7724	11	44.918
dDocent_Contig_99714	11	44.918
dDocent_Contig_53137	11	45.439
dDocent_Contig_258643	12	0
dDocent_Contig_10383	12	0
dDocent_Contig_6560	12	2.532
dDocent_Contig_40313	12	2.532
dDocent_Contig_10430	12	2.532
dDocent_Contig_12726	12	2.532
dDocent_Contig_13449	12	2.532
dDocent_Contig_13617	12	2.532
dDocent_Contig_266400	12	2.532
dDocent_Contig_396176	12	2.532
dDocent_Contig_42205	12	2.532
dDocent_Contig_9989	12	2.532
dDocent_Contig_123765	12	2.532
dDocent_Contig_34674	12	2.532
dDocent_Contig_114253	12	2.532
dDocent_Contig_13137	12	2.532
dDocent_Contig_25003	12	2.532
dDocent_Contig_252651	12	2.532
dDocent_Contig_5720	12	2.532
dDocent_Contig_126674	12	2.532
dDocent_Contig_137541	12	3.782
dDocent_Contig_144660	12	3.782
dDocent_Contig_394181	12	3.782
dDocent_Contig_367430	12	3.782
dDocent_Contig_369547	12	6.316
dDocent_Contig_24250	12	6.936
dDocent_Contig_52	12	6.936
dDocent_Contig_52970	12	6.936
dDocent_Contig_224207	12	8.824
dDocent_Contig_126738	12	9.44
dDocent_Contig_32210	12	13.968
dDocent_Contig_19302	12	14.582
dDocent_Contig_333677	12	17.772
dDocent_Contig_18927	12	20.303
dDocent_Contig_22381	12	22.837
dDocent_Contig_11296	12	24.087
dDocent_Contig_19143	12	24.087
dDocent_Contig_326037	12	24.707
dDocent_Contig_53811	12	25.957
dDocent_Contig_312243	12	27.842
dDocent_Contig_212609	12	31.691
dDocent_Contig_19422	12	37.587
dDocent_Contig_167104	12	39.47
dDocent_Contig_517	12	39.47
dDocent_Contig_20683	12	40.721
dDocent_Contig_13498	12	41.341
dDocent_Contig_398347	12	41.962
dDocent_Contig_40834	12	41.962
dDocent_Contig_384346	12	42.583
dDocent_Contig_22755	12	43.824
dDocent_Contig_145912	12	54.088
dDocent_Contig_103327	12	54.599
dDocent_Contig_88256	13	0
dDocent_Contig_13350	13	0
dDocent_Contig_355463	13	0
dDocent_Contig_17712	13	0
dDocent_Contig_9013	13	0.62
dDocent_Contig_2154	13	2.507
dDocent_Contig_36931	13	5.698
dDocent_Contig_375567	13	6.316
dDocent_Contig_68790	13	6.316
dDocent_Contig_28525	13	11.521
dDocent_Contig_223375	13	14.053
dDocent_Contig_108402	13	14.053
dDocent_Contig_18188	13	17.241
dDocent_Contig_50498	13	19.127
dDocent_Contig_79517	13	20.377
dDocent_Contig_1177	13	21.622
dDocent_Contig_11248	13	28.221
dDocent_Contig_274264	13	30.299
dDocent_Contig_3559	13	32.381
dDocent_Contig_3454	13	32.381
dDocent_Contig_22346	13	36.232
dDocent_Contig_2088	13	36.847
dDocent_Contig_390204	13	40.702
dDocent_Contig_44252	13	41.32
dDocent_Contig_73753	13	41.32
dDocent_Contig_63932	13	43.207
dDocent_Contig_64534	13	43.207
dDocent_Contig_54778	13	46.393
dDocent_Contig_21480	13	46.393
dDocent_Contig_5889	13	46.393
dDocent_Contig_31796	13	46.393
dDocent_Contig_13508	13	46.393
dDocent_Contig_354961	13	47.014
dDocent_Contig_48250	13	47.014
dDocent_Contig_33361	13	47.014
dDocent_Contig_34	13	47.014
dDocent_Contig_1301	13	47.014
dDocent_Contig_24473	13	47.014
dDocent_Contig_39616	13	48.264
dDocent_Contig_179567	13	48.264
dDocent_Contig_169675	13	48.264
dDocent_Contig_228442	13	48.264
dDocent_Contig_25808	13	48.264
dDocent_Contig_37463	13	48.264
dDocent_Contig_43997	13	48.264
dDocent_Contig_104837	13	48.264
dDocent_Contig_330536	13	48.264
dDocent_Contig_9392	13	48.264
dDocent_Contig_18146	13	48.264
dDocent_Contig_15311	13	48.785
dDocent_Contig_41944	14	0
dDocent_Contig_13669	14	0
dDocent_Contig_33971	14	0
dDocent_Contig_36101	14	0
dDocent_Contig_9976	14	0
dDocent_Contig_2017	14	0
dDocent_Contig_97663	14	0
dDocent_Contig_14848	14	0
dDocent_Contig_213918	14	0
dDocent_Contig_87874	14	0
dDocent_Contig_31027	14	0
dDocent_Contig_113826	14	0
dDocent_Contig_206778	14	0.621
dDocent_Contig_113099	14	0.621
dDocent_Contig_184316	14	0.621
dDocent_Contig_26852	14	0.621
dDocent_Contig_9844	14	0.621
dDocent_Contig_3962	14	0.621
dDocent_Contig_1328	14	0.621
dDocent_Contig_63273	14	0.621
dDocent_Contig_360435	14	1.243
dDocent_Contig_276307	14	1.243
dDocent_Contig_5747	14	1.864
dDocent_Contig_56975	14	1.864
dDocent_Contig_4090	14	1.864
dDocent_Contig_146487	14	2.485
dDocent_Contig_87568	14	2.485
dDocent_Contig_281	14	2.485
dDocent_Contig_147429	14	3.735
dDocent_Contig_267403	14	3.735
dDocent_Contig_29737	14	11.034
dDocent_Contig_151317	14	11.034
dDocent_Contig_121755	14	12.92
dDocent_Contig_19222	14	16.109
dDocent_Contig_58419	14	17.357
dDocent_Contig_16214	14	19.246
dDocent_Contig_253090	14	19.865
dDocent_Contig_22210	14	21.752
dDocent_Contig_291619	14	24.939
dDocent_Contig_153620	14	28.127
dDocent_Contig_196795	14	29.375
dDocent_Contig_5918	14	31.263
dDocent_Contig_32550	14	32.513
dDocent_Contig_44930	14	32.513
dDocent_Contig_187344	14	32.513
dDocent_Contig_247159	14	32.513
dDocent_Contig_85692	14	35.044
dDocent_Contig_4140	14	38.232
dDocent_Contig_40726	14	40.018
dDocent_Contig_24740	14	40.018
dDocent_Contig_4641	15	0
dDocent_Contig_5401	15	1.151
dDocent_Contig_56798	15	1.771
dDocent_Contig_96847	15	2.391
dDocent_Contig_14391	15	2.391
dDocent_Contig_298306	15	2.391
dDocent_Contig_12642	15	4.281
dDocent_Contig_29636	15	4.901
dDocent_Contig_10459	15	5.521
dDocent_Contig_143714	15	7.405
dDocent_Contig_89	15	13.303
dDocent_Contig_28577	15	15.187
dDocent_Contig_12806	15	16.436
dDocent_Contig_24110	15	16.436
dDocent_Contig_20685	15	17.057
dDocent_Contig_396511	15	17.057
dDocent_Contig_54040	15	17.679
dDocent_Contig_255823	15	18.292
dDocent_Contig_8679	15	27.057
dDocent_Contig_32774	15	28.3
dDocent_Contig_86033	15	28.3
dDocent_Contig_31290	15	36.326
dDocent_Contig_229737	15	37.061
dDocent_Contig_223802	15	40.381
dDocent_Contig_116082	15	42.912
dDocent_Contig_113458	15	42.912
dDocent_Contig_16919	15	46.101
dDocent_Contig_382081	15	47.35
dDocent_Contig_6698	15	47.967
dDocent_Contig_74363	15	52.188
dDocent_Contig_190056	15	55.078
dDocent_Contig_29563	15	55.078
dDocent_Contig_32350	15	55.699
dDocent_Contig_65087	15	55.699
dDocent_Contig_105803	15	55.699
dDocent_Contig_138918	15	55.699
dDocent_Contig_15214	15	55.699
dDocent_Contig_1655	15	55.699
dDocent_Contig_1779	15	55.699
dDocent_Contig_197457	15	55.699
dDocent_Contig_212542	15	55.699
dDocent_Contig_23445	15	55.699
dDocent_Contig_24873	15	55.699
dDocent_Contig_26617	15	55.699
dDocent_Contig_46391	15	55.699
dDocent_Contig_50994	15	55.699
dDocent_Contig_78213	15	55.699
dDocent_Contig_33309	15	55.699
dDocent_Contig_8373	15	55.699
dDocent_Contig_315477	15	55.699
dDocent_Contig_29931	15	55.699
dDocent_Contig_13530	15	55.699
dDocent_Contig_14522	15	55.699
dDocent_Contig_209851	15	55.699
dDocent_Contig_28149	15	55.699
dDocent_Contig_32910	15	55.699
dDocent_Contig_341717	15	55.699
dDocent_Contig_41608	15	55.699
dDocent_Contig_42884	15	55.699
dDocent_Contig_9250	15	56.22
dDocent_Contig_5900	16	0
dDocent_Contig_9892	16	0
dDocent_Contig_1061	16	1.885
dDocent_Contig_74741	16	5.737
dDocent_Contig_4389	16	8.269
dDocent_Contig_171172	16	9.518
dDocent_Contig_3862	16	10.138
dDocent_Contig_52450	16	10.138
dDocent_Contig_30077	16	12.024
dDocent_Contig_24383	16	15.878
dDocent_Contig_117947	16	16.496
dDocent_Contig_17747	16	16.496
dDocent_Contig_40269	16	17.116
dDocent_Contig_55010	16	19
dDocent_Contig_255326	16	19
dDocent_Contig_74233	16	24.896
dDocent_Contig_20000	16	28.745
dDocent_Contig_122239	16	29.994
dDocent_Contig_34141	16	30.614
dDocent_Contig_15924	16	31.232
dDocent_Contig_36915	16	35.084
dDocent_Contig_12971	16	35.084
dDocent_Contig_214776	16	35.084
dDocent_Contig_119334	16	38.27
dDocent_Contig_895	16	38.27
dDocent_Contig_1694	16	38.889
dDocent_Contig_257318	16	41.425
dDocent_Contig_39799	16	42.045
dDocent_Contig_393403	16	42.664
dDocent_Contig_31690	16	45.198
dDocent_Contig_95057	16	45.198
dDocent_Contig_77385	16	47.086
dDocent_Contig_10858	16	48.973
dDocent_Contig_25389	16	48.973
dDocent_Contig_14518	16	49.594
dDocent_Contig_99215	16	50.215
dDocent_Contig_35533	16	50.215
dDocent_Contig_41166	16	51.465
dDocent_Contig_104541	16	51.465
dDocent_Contig_105366	16	51.465
dDocent_Contig_11036	16	51.465
dDocent_Contig_188003	16	51.465
dDocent_Contig_236369	16	51.465
dDocent_Contig_77372	16	51.465
dDocent_Contig_14368	16	51.465
dDocent_Contig_134526	16	51.465
dDocent_Contig_16259	16	51.465
dDocent_Contig_178055	16	51.465
dDocent_Contig_203924	16	51.465
dDocent_Contig_214162	16	51.465
dDocent_Contig_275150	16	51.465
dDocent_Contig_53836	16	51.465
dDocent_Contig_56759	17	0
dDocent_Contig_9384	17	0.521
dDocent_Contig_13164	17	0.521
dDocent_Contig_71710	17	0.521
dDocent_Contig_43510	17	0.521
dDocent_Contig_103448	17	0.521
dDocent_Contig_147906	17	0.521
dDocent_Contig_4692	17	0.521
dDocent_Contig_69393	17	0.521
dDocent_Contig_84818	17	0.521
dDocent_Contig_37671	17	0.521
dDocent_Contig_149363	17	0.521
dDocent_Contig_20310	17	0.521
dDocent_Contig_26199	17	0.521
dDocent_Contig_327	17	0.521
dDocent_Contig_63722	17	0.521
dDocent_Contig_33409	17	0.521
dDocent_Contig_1422	17	1.77
dDocent_Contig_31986	17	3.658
dDocent_Contig_13478	17	3.658
dDocent_Contig_176684	17	3.658
dDocent_Contig_280139	17	3.658
dDocent_Contig_4715	17	3.658
dDocent_Contig_147070	17	4.908
dDocent_Contig_275339	17	4.908
dDocent_Contig_164762	17	6.795
dDocent_Contig_47561	17	9.037
dDocent_Contig_239372	17	14.628
dDocent_Contig_94634	17	15.244
dDocent_Contig_7106	17	15.863
dDocent_Contig_128564	17	18.398
dDocent_Contig_14672	17	20.284
dDocent_Contig_46846	17	22.819
dDocent_Contig_13005	17	23.438
dDocent_Contig_79522	17	24.059
dDocent_Contig_20838	17	24.059
dDocent_Contig_300903	17	27.9
dDocent_Contig_3969	17	38.925
dDocent_Contig_149539	17	40.161
dDocent_Contig_120125	17	44.687
dDocent_Contig_7800	17	47.219
dDocent_Contig_52880	17	47.838
dDocent_Contig_7424	17	48.459
dDocent_Contig_33478	17	48.459
dDocent_Contig_400317	17	48.459
dDocent_Contig_6738	17	49.709
dDocent_Contig_149738	17	51.596
dDocent_Contig_358966	17	51.596
dDocent_Contig_1836	17	51.596
dDocent_Contig_1658	17	52.746
dDocent_Contig_55818	18	0
dDocent_Contig_83970	18	0
dDocent_Contig_98386	18	2.509
dDocent_Contig_45756	18	3.755
dDocent_Contig_303916	18	8.278
dDocent_Contig_20088	18	8.278
dDocent_Contig_38929	18	8.278
dDocent_Contig_101744	18	8.278
dDocent_Contig_107634	18	8.899
dDocent_Contig_620	18	8.899
dDocent_Contig_256755	18	8.899
dDocent_Contig_12988	18	9.52
dDocent_Contig_9642	18	10.141
dDocent_Contig_16374	18	10.141
dDocent_Contig_251033	18	11.391
dDocent_Contig_54822	18	11.391
dDocent_Contig_242464	18	11.391
dDocent_Contig_28309	18	11.391
dDocent_Contig_111577	18	11.391
dDocent_Contig_20453	18	11.391
dDocent_Contig_20890	18	11.391
dDocent_Contig_21728	18	11.391
dDocent_Contig_26467	18	11.391
dDocent_Contig_27826	18	11.391
dDocent_Contig_37992	18	11.391
dDocent_Contig_53181	18	11.391
dDocent_Contig_55599	18	11.391
dDocent_Contig_5706	18	11.391
dDocent_Contig_9496	18	11.391
dDocent_Contig_6714	18	11.391
dDocent_Contig_11765	18	11.391
dDocent_Contig_13457	18	11.391
dDocent_Contig_13628	18	11.391
dDocent_Contig_13812	18	11.391
dDocent_Contig_144226	18	11.391
dDocent_Contig_180953	18	11.391
dDocent_Contig_28050	18	11.391
dDocent_Contig_28742	18	11.391
dDocent_Contig_43948	18	11.391
dDocent_Contig_49245	18	11.391
dDocent_Contig_62487	18	11.391
dDocent_Contig_7169	18	11.391
dDocent_Contig_286444	18	11.391
dDocent_Contig_26423	18	11.391
dDocent_Contig_27733	18	11.99
dDocent_Contig_197044	18	35.183
dDocent_Contig_27535	18	42.464
dDocent_Contig_1531	18	51.222
dDocent_Contig_16492	18	52.465
dDocent_Contig_45043	18	52.465
dDocent_Contig_113794	18	53.715
dDocent_Contig_16052	18	53.715
dDocent_Contig_329166	18	57.565
dDocent_Contig_21593	18	59.452
dDocent_Contig_88960	18	60.7
dDocent_Contig_10075	18	62.588
dDocent_Contig_3461	18	65.021
dDocent_Contig_35494	19	0
dDocent_Contig_39041	19	0
dDocent_Contig_38784	19	0
dDocent_Contig_131536	19	0.618
dDocent_Contig_130331	19	4.469
dDocent_Contig_355399	19	4.469
dDocent_Contig_144102	19	4.469
dDocent_Contig_42303	19	5.719
dDocent_Contig_54424	19	7.607
dDocent_Contig_53537	19	8.857
dDocent_Contig_15647	19	8.857
dDocent_Contig_30074	19	14.061
dDocent_Contig_26812	19	14.678
dDocent_Contig_112066	19	14.678
dDocent_Contig_23998	19	14.678
dDocent_Contig_97259	19	17.865
dDocent_Contig_56244	19	19.751
dDocent_Contig_250683	19	19.751
dDocent_Contig_54112	19	21.634
dDocent_Contig_29317	19	28.233
dDocent_Contig_172678	19	31.415
dDocent_Contig_22663	19	31.415
dDocent_Contig_301600	19	33.947
dDocent_Contig_13057	19	37.135
dDocent_Contig_102859	19	38.383
dDocent_Contig_104597	19	39.634
dDocent_Contig_1287	19	39.634
dDocent_Contig_9310	19	42.166
dDocent_Contig_53800	19	45.352
dDocent_Contig_2753	19	49.204
dDocent_Contig_156793	19	50.452
dDocent_Contig_130064	19	51.072
dDocent_Contig_8427	19	51.072
dDocent_Contig_149762	19	51.072
dDocent_Contig_156439	19	51.072
dDocent_Contig_16476	19	51.072
dDocent_Contig_208497	19	51.072
dDocent_Contig_242541	19	51.072
dDocent_Contig_279649	19	51.072
dDocent_Contig_3315	19	51.072
dDocent_Contig_35592	19	51.072
dDocent_Contig_40296	19	51.072
dDocent_Contig_55476	19	51.072
dDocent_Contig_65678	19	51.072
dDocent_Contig_8979	19	51.072
dDocent_Contig_9145	19	51.072
dDocent_Contig_9535	19	51.072
dDocent_Contig_52501	19	51.072
dDocent_Contig_396914	19	51.072
dDocent_Contig_48785	19	51.072
dDocent_Contig_11090	19	51.593
dDocent_Contig_94639	20	0
dDocent_Contig_6029	20	0.521
dDocent_Contig_2040	20	0.521
dDocent_Contig_12222	20	0.521
dDocent_Contig_106618	20	0.521
dDocent_Contig_17057	20	0.521
dDocent_Contig_19889	20	0.521
dDocent_Contig_25887	20	0.521
dDocent_Contig_62798	20	0.521
dDocent_Contig_7845	20	0.521
dDocent_Contig_19919	20	0.521
dDocent_Contig_104204	20	0.521
dDocent_Contig_189129	20	0.521
dDocent_Contig_19799	20	0.521
dDocent_Contig_26381	20	0.521
dDocent_Contig_285561	20	0.521
dDocent_Contig_365182	20	0.521
dDocent_Contig_55707	20	0.521
dDocent_Contig_9840	20	0.521
dDocent_Contig_50732	20	0.521
dDocent_Contig_12143	20	1.771
dDocent_Contig_382805	20	1.771
dDocent_Contig_30071	20	3.017
dDocent_Contig_244117	20	6.875
dDocent_Contig_6955	20	10.068
dDocent_Contig_61954	20	13.917
dDocent_Contig_3098	20	13.917
dDocent_Contig_362062	20	14.536
dDocent_Contig_32931	20	17.723
dDocent_Contig_132335	20	22.247
dDocent_Contig_16362	20	26.769
dDocent_Contig_50758	20	26.769
dDocent_Contig_10422	20	28.65
dDocent_Contig_275327	20	35.96
dDocent_Contig_138566	20	38.488
dDocent_Contig_281132	20	38.488
dDocent_Contig_642	20	38.488
dDocent_Contig_195082	20	39.735
dDocent_Contig_136639	20	44.264
dDocent_Contig_9857	20	44.881
dDocent_Contig_58265	20	44.881
dDocent_Contig_42394	20	46.128
dDocent_Contig_233503	20	46.128
dDocent_Contig_157701	20	49.981
dDocent_Contig_35702	20	51.868
dDocent_Contig_11136	20	52.487
dDocent_Contig_45297	20	53.738
dDocent_Contig_1316	20	54.359
dDocent_Contig_2225	20	54.88
dDocent_Contig_43065	21	0
dDocent_Contig_118495	21	0.518
dDocent_Contig_238701	21	0.518
dDocent_Contig_14866	21	3.71
dDocent_Contig_73477	21	3.71
dDocent_Contig_3380	21	4.324
dDocent_Contig_124762	21	8.848
dDocent_Contig_1512	21	8.848
dDocent_Contig_346936	21	10.095
dDocent_Contig_14237	21	14.623
dDocent_Contig_2691	21	15.236
dDocent_Contig_219112	21	19.087
dDocent_Contig_343391	21	24.29
dDocent_Contig_97611	21	28.14
dDocent_Contig_2847	21	28.758
dDocent_Contig_42225	21	28.758
dDocent_Contig_2650	21	30.008
dDocent_Contig_83538	21	31.258
dDocent_Contig_6658	21	31.258
dDocent_Contig_27570	21	31.258
dDocent_Contig_333242	21	31.258
dDocent_Contig_202930	21	31.258
dDocent_Contig_12831	21	35.11
dDocent_Contig_53396	21	35.726
dDocent_Contig_137502	21	37.615
dDocent_Contig_52143	21	37.615
dDocent_Contig_29327	21	37.615
dDocent_Contig_71529	21	37.615
dDocent_Contig_15064	21	37.615
dDocent_Contig_36829	21	42.819
dDocent_Contig_189298	21	44.065
dDocent_Contig_331327	21	45.315
dDocent_Contig_219013	21	45.315
dDocent_Contig_57229	21	45.936
dDocent_Contig_129129	21	45.936
dDocent_Contig_105948	21	45.936
dDocent_Contig_12934	21	45.936
dDocent_Contig_132967	21	45.936
dDocent_Contig_224858	21	45.936
dDocent_Contig_286764	21	45.936
dDocent_Contig_41318	21	45.936
dDocent_Contig_4305	21	45.936
dDocent_Contig_53447	21	45.936
dDocent_Contig_61940	21	45.936
dDocent_Contig_62851	21	45.936
dDocent_Contig_69979	21	45.936
dDocent_Contig_9237	21	45.936
dDocent_Contig_170920	21	45.936
dDocent_Contig_14784	21	45.936
dDocent_Contig_14591	21	45.936
dDocent_Contig_190271	21	45.936
dDocent_Contig_22610	21	45.936
dDocent_Contig_296916	21	45.936
dDocent_Contig_40650	21	45.936
dDocent_Contig_60817	21	45.936
dDocent_Contig_84389	21	45.936
dDocent_Contig_9265	21	45.936
dDocent_Contig_126987	22	0
dDocent_Contig_220558	22	0.521
dDocent_Contig_12039	22	1.142
dDocent_Contig_21227	22	1.142
dDocent_Contig_80895	22	1.142
dDocent_Contig_243672	22	1.142
dDocent_Contig_13573	22	1.763
dDocent_Contig_209055	22	1.763
dDocent_Contig_8489	22	1.763
dDocent_Contig_169085	22	2.384
dDocent_Contig_83020	22	3.716
dDocent_Contig_223621	22	4.811
dDocent_Contig_8704	22	21.236
dDocent_Contig_8940	22	23.107
dDocent_Contig_21045	22	26.295
dDocent_Contig_7736	22	26.295
dDocent_Contig_2497	22	40.487
dDocent_Contig_267577	22	44.325
dDocent_Contig_317730	22	48.177
dDocent_Contig_5926	22	48.794
dDocent_Contig_345077	22	50.681
dDocent_Contig_284156	22	54.535
dDocent_Contig_10333	22	56.42
dDocent_Contig_73256	22	56.42
dDocent_Contig_26394	22	56.42
dDocent_Contig_182167	22	56.42
dDocent_Contig_240233	22	56.42
dDocent_Contig_392531	22	56.42
dDocent_Contig_394281	22	56.42
dDocent_Contig_5360	22	56.42
dDocent_Contig_5697	22	56.42
dDocent_Contig_91792	22	56.42
dDocent_Contig_5532	22	56.42
dDocent_Contig_26251	22	56.42
dDocent_Contig_115658	22	56.42
dDocent_Contig_22448	22	56.42
dDocent_Contig_278198	22	56.42
dDocent_Contig_8438	22	56.42
dDocent_Contig_8986	22	56.42
dDocent_Contig_1688	22	56.42
dDocent_Contig_37393	22	56.42
dDocent_Contig_5386	22	56.945
dDocent_Contig_128509	23	0
dDocent_Contig_96260	23	0
dDocent_Contig_129866	23	0.521
dDocent_Contig_23646	23	0.521
dDocent_Contig_40425	23	1.771
dDocent_Contig_113552	23	3.017
dDocent_Contig_14167	23	8.911
dDocent_Contig_21978	23	8.911
dDocent_Contig_34257	23	8.911
dDocent_Contig_4216	23	14.099
dDocent_Contig_29190	23	14.099
dDocent_Contig_2978	23	30.835
dDocent_Contig_150	23	34.008
dDocent_Contig_12495	23	35.889
dDocent_Contig_23555	23	43.2
dDocent_Contig_165474	23	44.445
dDocent_Contig_150190	23	45.065
dDocent_Contig_134963	23	45.065
dDocent_Contig_327203	23	53.091
dDocent_Contig_21697	23	53.704
dDocent_Contig_163160	23	54.953
dDocent_Contig_19576	23	57.487
dDocent_Contig_19554	23	57.487
dDocent_Contig_294562	23	57.487
dDocent_Contig_121713	23	57.487
dDocent_Contig_132994	23	57.487
dDocent_Contig_19709	23	57.487
dDocent_Contig_23976	23	57.487
dDocent_Contig_31240	23	57.487
dDocent_Contig_362081	23	57.487
dDocent_Contig_363792	23	57.487
dDocent_Contig_37343	23	57.487
dDocent_Contig_52478	23	57.487
dDocent_Contig_63030	23	57.487
dDocent_Contig_24236	23	57.487
dDocent_Contig_12068	23	57.487
dDocent_Contig_210753	23	57.487
dDocent_Contig_291924	23	57.487
dDocent_Contig_35456	23	57.487
dDocent_Contig_43009	23	57.487
dDocent_Contig_483	23	57.487
dDocent_Contig_90958	23	57.487
dDocent_Contig_9971	23	57.487
dDocent_Contig_31850	24	0
dDocent_Contig_14551	24	0
dDocent_Contig_52792	24	3.847
dDocent_Contig_42515	24	8.368
dDocent_Contig_157143	24	8.368
dDocent_Contig_3405	24	8.368
dDocent_Contig_114662	24	8.368
dDocent_Contig_2115	24	8.368
dDocent_Contig_128885	24	8.368
dDocent_Contig_23809	24	8.368
dDocent_Contig_50172	24	8.368
dDocent_Contig_80702	24	8.368
dDocent_Contig_8341	24	8.368
dDocent_Contig_236388	24	8.368
dDocent_Contig_10429	24	8.368
dDocent_Contig_114038	24	8.368
dDocent_Contig_125660	24	8.368
dDocent_Contig_15689	24	8.368
dDocent_Contig_1613	24	8.368
dDocent_Contig_27406	24	8.368
dDocent_Contig_60730	24	8.368
dDocent_Contig_324422	24	8.368
dDocent_Contig_255676	24	8.368
dDocent_Contig_18700	24	8.368
dDocent_Contig_14981	24	8.368
dDocent_Contig_312539	24	8.368
dDocent_Contig_299843	24	8.368
dDocent_Contig_1408	24	8.989
dDocent_Contig_2638	24	9.61
dDocent_Contig_362956	24	10.281
dDocent_Contig_12399	24	11.482

## Sheet: A_male
LOCUS	LG_M	POS_M
dDocent_Contig_46589	1	0
dDocent_Contig_46775	1	0
dDocent_Contig_200617	1	0
dDocent_Contig_9	1	0
dDocent_Contig_147380	1	1.883
dDocent_Contig_1577	1	7.776
dDocent_Contig_197038	1	14.373
dDocent_Contig_16360	1	14.986
dDocent_Contig_12156	1	17.521
dDocent_Contig_10018	1	17.521
dDocent_Contig_183753	1	20.055
dDocent_Contig_165900	1	20.672
dDocent_Contig_322	1	20.672
dDocent_Contig_23004	1	23.863
dDocent_Contig_6740	1	24.482
dDocent_Contig_34189	1	25.103
dDocent_Contig_28819	1	25.724
dDocent_Contig_11681	1	26.343
dDocent_Contig_77555	1	28.879
dDocent_Contig_38071	1	30.765
dDocent_Contig_83043	1	33.3
dDocent_Contig_13842	1	34.544
dDocent_Contig_24578	1	40.443
dDocent_Contig_146193	1	41.688
dDocent_Contig_112195	1	41.688
dDocent_Contig_10881	1	43.575
dDocent_Contig_18164	1	46.214
dDocent_Contig_8169	1	46.932
dDocent_Contig_32568	1	48.183
dDocent_Contig_311739	1	48.183
dDocent_Contig_12514	1	48.804
dDocent_Contig_9130	1	49.425
dDocent_Contig_201222	1	49.425
dDocent_Contig_7928	1	50.727
dDocent_Contig_18304	1	51.397
dDocent_Contig_339848	1	53.285
dDocent_Contig_39676	1	53.285
dDocent_Contig_371261	1	53.285
dDocent_Contig_69240	1	53.905
dDocent_Contig_92949	1	55.793
dDocent_Contig_68388	1	55.793
dDocent_Contig_352327	1	55.793
dDocent_Contig_4135	1	55.793
dDocent_Contig_52162	1	57.043
dDocent_Contig_56290	1	57.043
dDocent_Contig_11280	1	57.043
dDocent_Contig_238996	1	57.043
dDocent_Contig_274674	1	57.043
dDocent_Contig_65968	1	57.043
dDocent_Contig_320578	1	57.043
dDocent_Contig_23083	1	57.043
dDocent_Contig_109437	1	57.043
dDocent_Contig_11578	1	57.043
dDocent_Contig_37660	1	57.043
dDocent_Contig_51033	1	57.043
dDocent_Contig_1574	1	57.664
dDocent_Contig_7040	1	57.664
dDocent_Contig_7027	1	57.664
dDocent_Contig_164687	1	57.664
dDocent_Contig_463	1	57.664
dDocent_Contig_144097	1	58.285
dDocent_Contig_1897	1	58.285
dDocent_Contig_32522	1	58.285
dDocent_Contig_67724	1	58.285
dDocent_Contig_101087	1	58.285
dDocent_Contig_172925	1	58.285
dDocent_Contig_33993	1	58.285
dDocent_Contig_39959	1	58.285
dDocent_Contig_5988	1	58.285
dDocent_Contig_6590	1	58.285
dDocent_Contig_1291	1	61.471
dDocent_Contig_86268	1	62.089
dDocent_Contig_19111	1	62.607
dDocent_Contig_293474	1	62.607
dDocent_Contig_4687	1	62.607
dDocent_Contig_233802	2	0
dDocent_Contig_188003	2	1.158
dDocent_Contig_397821	2	1.158
dDocent_Contig_353750	2	1.158
dDocent_Contig_56370	2	1.901
dDocent_Contig_105366	2	5.222
dDocent_Contig_104541	2	5.841
dDocent_Contig_5415	2	6.459
dDocent_Contig_53836	2	9.932
dDocent_Contig_16259	2	12.095
dDocent_Contig_60514	2	13.344
dDocent_Contig_203924	2	14.594
dDocent_Contig_56836	2	14.594
dDocent_Contig_214162	2	16.479
dDocent_Contig_275150	2	20.998
dDocent_Contig_7350	2	28.302
dDocent_Contig_178055	2	33.504
dDocent_Contig_236369	2	34.751
dDocent_Contig_41166	2	35.371
dDocent_Contig_388381	2	35.99
dDocent_Contig_4603	2	38.523
dDocent_Contig_35533	2	42.377
dDocent_Contig_99215	2	42.994
dDocent_Contig_242112	2	43.616
dDocent_Contig_14518	2	44.235
dDocent_Contig_25389	2	46.77
dDocent_Contig_46225	2	46.77
dDocent_Contig_10858	2	48.02
dDocent_Contig_77385	2	48.64
dDocent_Contig_276408	2	48.64
dDocent_Contig_10799	2	49.262
dDocent_Contig_95057	2	49.882
dDocent_Contig_393403	2	51.133
dDocent_Contig_74001	2	51.133
dDocent_Contig_24843	2	51.133
dDocent_Contig_92557	2	53.667
dDocent_Contig_895	2	54.915
dDocent_Contig_10414	2	54.915
dDocent_Contig_119334	2	54.915
dDocent_Contig_15924	2	55.536
dDocent_Contig_7808	2	55.536
dDocent_Contig_122239	2	55.536
dDocent_Contig_34141	2	55.536
dDocent_Contig_122156	2	55.536
dDocent_Contig_122349	2	55.536
dDocent_Contig_20000	2	55.536
dDocent_Contig_214776	2	55.536
dDocent_Contig_40220	2	55.536
dDocent_Contig_117947	2	56.787
dDocent_Contig_301685	2	56.787
dDocent_Contig_55010	2	56.787
dDocent_Contig_30077	2	56.787
dDocent_Contig_16668	2	56.787
dDocent_Contig_24383	2	56.787
dDocent_Contig_40269	2	56.787
dDocent_Contig_52450	2	57.408
dDocent_Contig_21681	2	57.408
dDocent_Contig_3862	2	57.408
dDocent_Contig_4389	2	58.029
dDocent_Contig_49203	2	58.65
dDocent_Contig_81944	2	59.27
dDocent_Contig_181394	2	61.158
dDocent_Contig_38156	2	61.158
dDocent_Contig_79132	3	0
dDocent_Contig_15730	3	1.787
dDocent_Contig_13930	3	1.787
dDocent_Contig_65233	3	1.787
dDocent_Contig_26256	3	2.408
dDocent_Contig_168300	3	2.408
dDocent_Contig_29371	3	2.408
dDocent_Contig_43221	3	2.408
dDocent_Contig_58704	3	2.408
dDocent_Contig_79954	3	2.408
dDocent_Contig_90815	3	2.408
dDocent_Contig_123378	3	2.408
dDocent_Contig_18792	3	2.408
dDocent_Contig_21570	3	2.408
dDocent_Contig_477	3	2.408
dDocent_Contig_5654	3	2.408
dDocent_Contig_57629	3	2.408
dDocent_Contig_150600	3	3.658
dDocent_Contig_155405	3	3.658
dDocent_Contig_18089	3	3.658
dDocent_Contig_119372	3	3.658
dDocent_Contig_72913	3	3.658
dDocent_Contig_104495	3	3.658
dDocent_Contig_1849	3	3.658
dDocent_Contig_336869	3	3.658
dDocent_Contig_27344	3	3.658
dDocent_Contig_1776	3	3.658
dDocent_Contig_85985	3	4.908
dDocent_Contig_33597	3	4.908
dDocent_Contig_103540	3	4.908
dDocent_Contig_35934	3	5.529
dDocent_Contig_139359	3	5.529
dDocent_Contig_19676	3	6.15
dDocent_Contig_36275	3	6.15
dDocent_Contig_14602	3	7.4
dDocent_Contig_367217	3	7.4
dDocent_Contig_338618	3	7.4
dDocent_Contig_4865	3	7.4
dDocent_Contig_11522	3	8.022
dDocent_Contig_17189	3	8.022
dDocent_Contig_304602	3	8.642
dDocent_Contig_251179	3	9.893
dDocent_Contig_99076	3	9.893
dDocent_Contig_39883	3	9.893
dDocent_Contig_349658	3	10.514
dDocent_Contig_10777	3	10.514
dDocent_Contig_30664	3	13.7
dDocent_Contig_66277	3	13.7
dDocent_Contig_44482	3	18.903
dDocent_Contig_342733	3	20.787
dDocent_Contig_24665	3	22.664
dDocent_Contig_290839	3	34.473
dDocent_Contig_222349	3	39.679
dDocent_Contig_52023	3	40.925
dDocent_Contig_246412	3	41.541
dDocent_Contig_40645	3	47.44
dDocent_Contig_164842	3	50.625
dDocent_Contig_34693	3	51.874
dDocent_Contig_19189	3	52.491
dDocent_Contig_39171	3	56.344
dDocent_Contig_27997	3	59.526
dDocent_Contig_35991	3	59.526
dDocent_Contig_199626	3	60.773
dDocent_Contig_172145	3	61.923
dDocent_Contig_324047	4	0
dDocent_Contig_110552	4	0
dDocent_Contig_1394	4	0
dDocent_Contig_147850	4	0
dDocent_Contig_6814	4	0
dDocent_Contig_93057	4	0
dDocent_Contig_8591	4	0
dDocent_Contig_131719	4	0
dDocent_Contig_20666	4	0
dDocent_Contig_22395	4	0
dDocent_Contig_240090	4	0
dDocent_Contig_29779	4	0
dDocent_Contig_3106	4	0
dDocent_Contig_33824	4	0
dDocent_Contig_47122	4	0
dDocent_Contig_109596	4	0
dDocent_Contig_91640	4	0.621
dDocent_Contig_84812	4	1.242
dDocent_Contig_650	4	1.864
dDocent_Contig_110765	4	1.864
dDocent_Contig_19428	4	1.864
dDocent_Contig_2205	4	1.864
dDocent_Contig_392339	4	1.864
dDocent_Contig_396470	4	1.864
dDocent_Contig_8138	4	1.864
dDocent_Contig_4863	4	1.864
dDocent_Contig_69223	4	1.864
dDocent_Contig_34345	4	1.864
dDocent_Contig_337536	4	1.864
dDocent_Contig_5435	4	1.864
dDocent_Contig_79800	4	1.864
dDocent_Contig_80450	4	1.864
dDocent_Contig_297018	4	3.114
dDocent_Contig_2620	4	3.114
dDocent_Contig_43622	4	3.114
dDocent_Contig_5061	4	3.114
dDocent_Contig_30631	4	3.735
dDocent_Contig_17401	4	4.356
dDocent_Contig_13271	4	4.356
dDocent_Contig_14563	4	4.356
dDocent_Contig_134002	4	4.356
dDocent_Contig_58262	4	4.977
dDocent_Contig_19264	4	5.598
dDocent_Contig_2507	4	5.598
dDocent_Contig_3207	4	8.132
dDocent_Contig_7279	4	8.752
dDocent_Contig_247529	4	8.752
dDocent_Contig_58061	4	10.64
dDocent_Contig_6959	4	11.26
dDocent_Contig_8071	4	11.881
dDocent_Contig_142390	4	11.881
dDocent_Contig_35997	4	19.898
dDocent_Contig_41038	4	19.898
dDocent_Contig_54103	4	19.898
dDocent_Contig_260352	4	19.898
dDocent_Contig_8452	4	21.785
dDocent_Contig_11476	4	21.785
dDocent_Contig_15622	4	23.033
dDocent_Contig_164283	4	26.223
dDocent_Contig_188738	4	28.098
dDocent_Contig_297190	4	42.313
dDocent_Contig_74932	4	42.919
dDocent_Contig_6885	4	46.771
dDocent_Contig_84804	4	50.623
dDocent_Contig_70736	4	51.236
dDocent_Contig_20111	4	51.236
dDocent_Contig_31210	4	51.236
dDocent_Contig_14449	4	55.764
dDocent_Contig_143932	4	56.381
dDocent_Contig_109667	4	56.381
dDocent_Contig_103135	4	56.381
dDocent_Contig_25822	4	56.381
dDocent_Contig_118656	4	56.381
dDocent_Contig_3390	4	56.381
dDocent_Contig_19606	4	56.381
dDocent_Contig_42747	4	56.381
dDocent_Contig_167115	4	57.531
dDocent_Contig_143960	5	0
dDocent_Contig_273405	5	0
dDocent_Contig_35914	5	0.521
dDocent_Contig_55599	5	0.521
dDocent_Contig_20890	5	0.521
dDocent_Contig_28309	5	0.521
dDocent_Contig_1351	5	1.14
dDocent_Contig_5706	5	3.676
dDocent_Contig_56126	5	4.44
dDocent_Contig_53181	5	8.448
dDocent_Contig_286444	5	8.448
dDocent_Contig_111577	5	11.633
dDocent_Contig_43948	5	16.837
dDocent_Contig_130476	5	16.837
dDocent_Contig_13628	5	16.837
dDocent_Contig_9496	5	20.023
dDocent_Contig_49245	5	21.91
dDocent_Contig_28742	5	22.521
dDocent_Contig_54822	5	32.03
dDocent_Contig_28050	5	33.91
dDocent_Contig_21728	5	35.795
dDocent_Contig_85074	5	39.648
dDocent_Contig_241945	5	41.53
dDocent_Contig_16374	5	46.052
dDocent_Contig_44483	5	46.052
dDocent_Contig_12988	5	46.052
dDocent_Contig_9642	5	46.052
dDocent_Contig_107634	5	47.94
dDocent_Contig_183196	5	49.19
dDocent_Contig_177172	5	50.441
dDocent_Contig_83970	5	50.441
dDocent_Contig_197044	5	50.441
dDocent_Contig_91748	5	50.441
dDocent_Contig_303916	5	50.441
dDocent_Contig_45756	5	50.441
dDocent_Contig_16052	5	51.062
dDocent_Contig_329166	5	51.062
dDocent_Contig_205530	5	51.062
dDocent_Contig_1531	5	51.062
dDocent_Contig_156883	5	51.062
dDocent_Contig_113794	5	51.062
dDocent_Contig_10075	5	51.062
dDocent_Contig_27535	5	51.062
dDocent_Contig_384670	5	51.062
dDocent_Contig_178267	5	51.062
dDocent_Contig_38929	5	52.313
dDocent_Contig_101744	5	52.313
dDocent_Contig_20088	5	52.313
dDocent_Contig_368549	5	52.313
dDocent_Contig_256755	5	52.313
dDocent_Contig_62261	5	53.559
dDocent_Contig_20453	5	58.084
dDocent_Contig_26423	5	60.547
dDocent_Contig_14839	6	0
dDocent_Contig_35439	6	0
dDocent_Contig_99410	6	6.494
dDocent_Contig_13506	6	6.494
dDocent_Contig_4251	6	8.372
dDocent_Contig_23746	6	14.271
dDocent_Contig_1052	6	19.479
dDocent_Contig_58798	6	20.096
dDocent_Contig_3387	6	20.096
dDocent_Contig_99931	6	21.346
dDocent_Contig_6448	6	21.346
dDocent_Contig_158754	6	21.346
dDocent_Contig_3021	6	21.346
dDocent_Contig_41885	6	21.346
dDocent_Contig_558	6	21.346
dDocent_Contig_2654	6	21.346
dDocent_Contig_42967	6	21.967
dDocent_Contig_227127	6	21.967
dDocent_Contig_27780	6	21.967
dDocent_Contig_297334	6	21.967
dDocent_Contig_397105	6	21.967
dDocent_Contig_95956	6	21.967
dDocent_Contig_143631	6	22.572
dDocent_Contig_122687	6	22.572
dDocent_Contig_2987	6	23.176
dDocent_Contig_113644	6	23.176
dDocent_Contig_31144	6	23.176
dDocent_Contig_9482	6	23.176
dDocent_Contig_108906	6	23.176
dDocent_Contig_9662	6	23.797
dDocent_Contig_78852	6	23.797
dDocent_Contig_344040	6	23.797
dDocent_Contig_318878	6	25.047
dDocent_Contig_127712	6	25.047
dDocent_Contig_13705	6	25.047
dDocent_Contig_17774	6	25.047
dDocent_Contig_29808	6	25.047
dDocent_Contig_62300	6	25.047
dDocent_Contig_89625	6	25.047
dDocent_Contig_97106	6	25.047
dDocent_Contig_236777	6	25.047
dDocent_Contig_32599	6	25.047
dDocent_Contig_386286	6	25.047
dDocent_Contig_26491	6	27.685
dDocent_Contig_187402	6	28.399
dDocent_Contig_33255	6	37.166
dDocent_Contig_57634	6	38.408
dDocent_Contig_25956	6	40.288
dDocent_Contig_193448	6	49.792
dDocent_Contig_31238	6	54.31
dDocent_Contig_37175	6	55.558
dDocent_Contig_163599	6	56.175
dDocent_Contig_3889	6	60.03
dDocent_Contig_317880	6	60.646
dDocent_Contig_356505	6	63.836
dDocent_Contig_142757	6	65.721
dDocent_Contig_2145	6	67.608
dDocent_Contig_6302	6	69.493
dDocent_Contig_169587	6	73.665
dDocent_Contig_213871	6	75.859
dDocent_Contig_16570	6	76.478
dDocent_Contig_66767	6	79.015
dDocent_Contig_29868	6	79.635
dDocent_Contig_293918	6	80.37
dDocent_Contig_72601	6	81.736
dDocent_Contig_143124	6	83.523
dDocent_Contig_179567	7	0
dDocent_Contig_384622	7	2.434
dDocent_Contig_3187	7	4.323
dDocent_Contig_53830	7	4.936
dDocent_Contig_330536	7	12.248
dDocent_Contig_228442	7	16.096
dDocent_Contig_76476	7	17.981
dDocent_Contig_104837	7	17.981
dDocent_Contig_315251	7	17.981
dDocent_Contig_39616	7	17.981
dDocent_Contig_593	7	17.981
dDocent_Contig_25808	7	23.185
dDocent_Contig_103216	7	24.777
dDocent_Contig_87834	7	32.48
dDocent_Contig_169675	7	32.48
dDocent_Contig_137144	7	35.662
dDocent_Contig_37463	7	35.662
dDocent_Contig_73600	7	42.959
dDocent_Contig_18146	7	50.987
dDocent_Contig_9392	7	51.593
dDocent_Contig_394960	7	60.35
dDocent_Contig_51099	7	60.35
dDocent_Contig_354961	7	61.598
dDocent_Contig_48250	7	65.45
dDocent_Contig_1301	7	65.45
dDocent_Contig_31796	7	67.98
dDocent_Contig_22346	7	73.183
dDocent_Contig_7467	7	73.183
dDocent_Contig_73753	7	73.183
dDocent_Contig_51425	7	73.183
dDocent_Contig_63921	7	74.433
dDocent_Contig_36931	7	74.433
dDocent_Contig_50498	7	74.433
dDocent_Contig_68790	7	74.433
dDocent_Contig_79517	7	74.433
dDocent_Contig_1177	7	74.433
dDocent_Contig_172285	7	74.433
dDocent_Contig_98910	7	74.433
dDocent_Contig_8255	7	74.433
dDocent_Contig_375567	7	74.433
dDocent_Contig_85216	7	74.958
dDocent_Contig_222489	8	0
dDocent_Contig_91505	8	1.787
dDocent_Contig_25202	8	1.787
dDocent_Contig_65214	8	1.787
dDocent_Contig_23190	8	1.787
dDocent_Contig_37125	8	1.787
dDocent_Contig_360	8	2.408
dDocent_Contig_88151	8	3.028
dDocent_Contig_17090	8	4.916
dDocent_Contig_29581	8	4.916
dDocent_Contig_17645	8	4.916
dDocent_Contig_104875	8	4.916
dDocent_Contig_12852	8	6.804
dDocent_Contig_12309	8	6.804
dDocent_Contig_3932	8	8.053
dDocent_Contig_174148	8	8.053
dDocent_Contig_377178	8	8.053
dDocent_Contig_257	8	8.675
dDocent_Contig_62646	8	9.296
dDocent_Contig_3502	8	9.296
dDocent_Contig_32945	8	9.296
dDocent_Contig_262469	8	9.915
dDocent_Contig_38257	8	12.451
dDocent_Contig_12065	8	13.699
dDocent_Contig_372133	8	14.946
dDocent_Contig_68910	8	19.473
dDocent_Contig_31814	8	20.236
dDocent_Contig_92932	8	24.246
dDocent_Contig_23649	8	26.766
dDocent_Contig_120071	8	39.36
dDocent_Contig_161221	8	40.594
dDocent_Contig_111953	8	46.487
dDocent_Contig_325604	8	46.487
dDocent_Contig_36330	8	46.487
dDocent_Contig_3831	8	53.086
dDocent_Contig_71287	8	54.334
dDocent_Contig_24259	8	54.334
dDocent_Contig_134	8	54.334
dDocent_Contig_67603	8	54.334
dDocent_Contig_11380	8	60.228
dDocent_Contig_12387	8	61.474
dDocent_Contig_110	8	61.474
dDocent_Contig_39621	8	62.095
dDocent_Contig_61809	8	62.716
dDocent_Contig_10555	8	62.716
dDocent_Contig_28930	8	62.716
dDocent_Contig_39281	8	62.716
dDocent_Contig_41257	8	62.716
dDocent_Contig_29774	8	63.337
dDocent_Contig_182302	8	63.337
dDocent_Contig_230000	8	63.337
dDocent_Contig_238787	8	63.337
dDocent_Contig_4651	8	63.337
dDocent_Contig_729	8	63.337
dDocent_Contig_166328	8	63.337
dDocent_Contig_195456	8	63.337
dDocent_Contig_3740	8	63.337
dDocent_Contig_45271	8	63.337
dDocent_Contig_4588	8	63.337
dDocent_Contig_61474	8	63.337
dDocent_Contig_83754	8	63.337
dDocent_Contig_169404	8	63.862
dDocent_Contig_43937	9	0
dDocent_Contig_12798	9	0
dDocent_Contig_59297	9	0.52
dDocent_Contig_60276	9	0.52
dDocent_Contig_68316	9	1.142
dDocent_Contig_17041	9	1.762
dDocent_Contig_175067	9	3.013
dDocent_Contig_185112	9	3.013
dDocent_Contig_4505	9	3.634
dDocent_Contig_2305	9	3.634
dDocent_Contig_230035	9	4.885
dDocent_Contig_12034	9	5.505
dDocent_Contig_232983	9	6.751
dDocent_Contig_14595	9	11.957
dDocent_Contig_342473	9	15.803
dDocent_Contig_326641	9	20.323
dDocent_Contig_26495	9	20.323
dDocent_Contig_16878	9	20.323
dDocent_Contig_53782	9	20.323
dDocent_Contig_44561	9	27.628
dDocent_Contig_3782	9	30.153
dDocent_Contig_18098	9	36.049
dDocent_Contig_60338	9	39.947
dDocent_Contig_39587	9	48.302
dDocent_Contig_100682	9	48.302
dDocent_Contig_1489	9	48.915
dDocent_Contig_17281	9	48.915
dDocent_Contig_33115	9	48.915
dDocent_Contig_22103	9	48.915
dDocent_Contig_15637	9	48.915
dDocent_Contig_2829	9	48.915
dDocent_Contig_242834	9	49.536
dDocent_Contig_42371	9	49.536
dDocent_Contig_123246	9	49.536
dDocent_Contig_200224	9	49.536
dDocent_Contig_13931	9	49.536
dDocent_Contig_8508	9	49.536
dDocent_Contig_4056	9	50.787
dDocent_Contig_226254	9	50.787
dDocent_Contig_259416	9	50.787
dDocent_Contig_36882	9	50.787
dDocent_Contig_6473	9	50.787
dDocent_Contig_76686	9	50.787
dDocent_Contig_123370	9	51.408
dDocent_Contig_15664	9	51.408
dDocent_Contig_1622	9	51.408
dDocent_Contig_1637	9	51.408
dDocent_Contig_18050	9	51.408
dDocent_Contig_1884	9	51.408
dDocent_Contig_62600	9	51.408
dDocent_Contig_8173	9	51.408
dDocent_Contig_9761	9	51.408
dDocent_Contig_42202	9	51.408
dDocent_Contig_8174	9	51.408
dDocent_Contig_30404	9	51.408
dDocent_Contig_45279	9	51.408
dDocent_Contig_52542	9	51.408
dDocent_Contig_224986	9	51.408
dDocent_Contig_117913	9	51.408
dDocent_Contig_86242	9	51.408
dDocent_Contig_2193	9	52.658
dDocent_Contig_164099	9	53.279
dDocent_Contig_335990	9	53.279
dDocent_Contig_291844	9	53.279
dDocent_Contig_182413	9	53.279
dDocent_Contig_145685	9	56.465
dDocent_Contig_1101	9	56.465
dDocent_Contig_35019	10	0
dDocent_Contig_35267	10	1.865
dDocent_Contig_85639	10	2.56
dDocent_Contig_50697	10	2.56
dDocent_Contig_22259	10	2.56
dDocent_Contig_16583	10	2.56
dDocent_Contig_58808	10	5.094
dDocent_Contig_5786	10	5.094
dDocent_Contig_83367	10	6.343
dDocent_Contig_11094	10	6.964
dDocent_Contig_245481	10	6.964
dDocent_Contig_202990	10	11.966
dDocent_Contig_380663	10	14.028
dDocent_Contig_80211	10	26.615
dDocent_Contig_95836	10	33.91
dDocent_Contig_42799	10	39.804
dDocent_Contig_16582	10	40.42
dDocent_Contig_63516	10	40.42
dDocent_Contig_356616	10	44.942
dDocent_Contig_358491	10	46.187
dDocent_Contig_86520	10	49.375
dDocent_Contig_199619	10	52.56
dDocent_Contig_52753	10	56.409
dDocent_Contig_28007	10	56.409
dDocent_Contig_288155	10	56.409
dDocent_Contig_196865	10	57.03
dDocent_Contig_68700	10	58.281
dDocent_Contig_339791	10	58.281
dDocent_Contig_66164	10	58.281
dDocent_Contig_143868	10	58.281
dDocent_Contig_6004	10	58.281
dDocent_Contig_75804	10	58.281
dDocent_Contig_78059	10	58.281
dDocent_Contig_3538	10	58.281
dDocent_Contig_306534	10	58.281
dDocent_Contig_36018	10	58.902
dDocent_Contig_6727	10	58.902
dDocent_Contig_332250	10	58.902
dDocent_Contig_70596	10	58.902
dDocent_Contig_7091	10	58.902
dDocent_Contig_98695	10	58.902
dDocent_Contig_96441	10	58.902
dDocent_Contig_1533	10	58.902
dDocent_Contig_61319	10	58.902
dDocent_Contig_82292	10	58.902
dDocent_Contig_9303	10	59.523
dDocent_Contig_315075	10	59.523
dDocent_Contig_84428	10	60.144
dDocent_Contig_7198	10	60.144
dDocent_Contig_9744	10	60.144
dDocent_Contig_10154	10	62.031
dDocent_Contig_60550	10	63.919
dDocent_Contig_384966	10	63.919
dDocent_Contig_7007	10	63.919
dDocent_Contig_8327	10	63.919
dDocent_Contig_57603	10	64.534
dDocent_Contig_22362	10	71.132
dDocent_Contig_249952	10	74.98
dDocent_Contig_192305	10	76.834
dDocent_Contig_214291	10	77.373
dDocent_Contig_33309	11	0
dDocent_Contig_24873	11	3.212
dDocent_Contig_212542	11	3.725
dDocent_Contig_28149	11	3.725
dDocent_Contig_1655	11	11.753
dDocent_Contig_32350	11	19.059
dDocent_Contig_15214	11	22.24
dDocent_Contig_46391	11	29.544
dDocent_Contig_197457	11	35.429
dDocent_Contig_74363	11	44.319
dDocent_Contig_190056	11	45.058
dDocent_Contig_29563	11	45.058
dDocent_Contig_78213	11	47.591
dDocent_Contig_8373	11	47.591
dDocent_Contig_126668	11	47.591
dDocent_Contig_13530	11	47.591
dDocent_Contig_14522	11	47.591
dDocent_Contig_23445	11	47.591
dDocent_Contig_41608	11	47.591
dDocent_Contig_50994	11	47.591
dDocent_Contig_65087	11	47.591
dDocent_Contig_315477	11	47.591
dDocent_Contig_2583	11	49.475
dDocent_Contig_272119	11	49.475
dDocent_Contig_6698	11	54.68
dDocent_Contig_3933	11	58.529
dDocent_Contig_113458	11	58.529
dDocent_Contig_327671	11	59.777
dDocent_Contig_223802	11	59.777
dDocent_Contig_9708	11	60.398
dDocent_Contig_84028	11	60.398
dDocent_Contig_8679	11	60.398
dDocent_Contig_19168	11	60.398
dDocent_Contig_86033	11	60.398
dDocent_Contig_93835	11	61.019
dDocent_Contig_54040	11	61.019
dDocent_Contig_255823	11	61.019
dDocent_Contig_396511	11	61.019
dDocent_Contig_28577	11	61.64
dDocent_Contig_12806	11	61.64
dDocent_Contig_30539	11	63.527
dDocent_Contig_286213	11	63.527
dDocent_Contig_10459	11	63.527
dDocent_Contig_14391	11	64.148
dDocent_Contig_264083	11	64.148
dDocent_Contig_364420	11	64.148
dDocent_Contig_568	11	64.148
dDocent_Contig_152405	11	64.769
dDocent_Contig_26839	11	64.769
dDocent_Contig_4641	11	65.39
dDocent_Contig_5401	11	65.39
dDocent_Contig_236367	11	65.39
dDocent_Contig_248473	12	0
dDocent_Contig_517	12	0.521
dDocent_Contig_27419	12	0.521
dDocent_Contig_1964	12	0.521
dDocent_Contig_11296	12	0.521
dDocent_Contig_140986	12	0.521
dDocent_Contig_17413	12	0.521
dDocent_Contig_384346	12	0.521
dDocent_Contig_39877	12	0.521
dDocent_Contig_62061	12	0.521
dDocent_Contig_22381	12	0.521
dDocent_Contig_85534	12	0.521
dDocent_Contig_40834	12	0.521
dDocent_Contig_53811	12	0.521
dDocent_Contig_103327	12	0.521
dDocent_Contig_13498	12	0.521
dDocent_Contig_20949	12	0.521
dDocent_Contig_212609	12	0.521
dDocent_Contig_312243	12	0.521
dDocent_Contig_398347	12	0.521
dDocent_Contig_49437	12	0.521
dDocent_Contig_64257	12	0.521
dDocent_Contig_72703	12	0.521
dDocent_Contig_145912	12	0.521
dDocent_Contig_146256	12	1.142
dDocent_Contig_333677	12	1.142
dDocent_Contig_19302	12	1.142
dDocent_Contig_32210	12	1.142
dDocent_Contig_126738	12	1.762
dDocent_Contig_52970	12	3.65
dDocent_Contig_369547	12	3.65
dDocent_Contig_24250	12	3.65
dDocent_Contig_10383	12	5.537
dDocent_Contig_58669	12	7.425
dDocent_Contig_280097	12	7.425
dDocent_Contig_137541	12	9.957
dDocent_Contig_367430	12	9.957
dDocent_Contig_394181	12	12.489
dDocent_Contig_13617	12	15.016
dDocent_Contig_6560	12	22.328
dDocent_Contig_42205	12	22.94
dDocent_Contig_5587	12	26.127
dDocent_Contig_6477	12	30.647
dDocent_Contig_252651	12	30.647
dDocent_Contig_4522	12	37.244
dDocent_Contig_266400	12	37.857
dDocent_Contig_25003	12	39.743
dDocent_Contig_30406	12	44.269
dDocent_Contig_123765	12	45.516
dDocent_Contig_396176	12	45.516
dDocent_Contig_40313	12	45.516
dDocent_Contig_13449	12	45.516
dDocent_Contig_10430	12	46.137
dDocent_Contig_126674	12	46.137
dDocent_Contig_5720	12	46.758
dDocent_Contig_34674	12	47.378
dDocent_Contig_37128	12	48.529
dDocent_Contig_352053	12	48.529
dDocent_Contig_82625	13	0
dDocent_Contig_9859	13	4.419
dDocent_Contig_193333	13	4.419
dDocent_Contig_375508	13	5.04
dDocent_Contig_21388	13	5.04
dDocent_Contig_18485	13	5.04
dDocent_Contig_21007	13	5.04
dDocent_Contig_300492	13	5.04
dDocent_Contig_3877	13	5.04
dDocent_Contig_5867	13	5.04
dDocent_Contig_8594	13	5.04
dDocent_Contig_37795	13	5.04
dDocent_Contig_27647	13	5.04
dDocent_Contig_12218	13	5.04
dDocent_Contig_13252	13	5.04
dDocent_Contig_25858	13	5.04
dDocent_Contig_80902	13	5.04
dDocent_Contig_9469	13	5.04
dDocent_Contig_199454	13	5.645
dDocent_Contig_28647	13	6.266
dDocent_Contig_37123	13	6.871
dDocent_Contig_41089	13	6.871
dDocent_Contig_60349	13	6.871
dDocent_Contig_8616	13	6.871
dDocent_Contig_81798	13	6.871
dDocent_Contig_225477	13	6.871
dDocent_Contig_172576	13	6.871
dDocent_Contig_149503	13	6.871
dDocent_Contig_21940	13	6.871
dDocent_Contig_23714	13	6.871
dDocent_Contig_25996	13	6.871
dDocent_Contig_26733	13	6.871
dDocent_Contig_285637	13	6.871
dDocent_Contig_43242	13	6.871
dDocent_Contig_46376	13	6.871
dDocent_Contig_7074	13	6.871
dDocent_Contig_193602	13	15.627
dDocent_Contig_234716	13	16.236
dDocent_Contig_89781	13	21.441
dDocent_Contig_91847	13	25.84
dDocent_Contig_36421	13	35.968
dDocent_Contig_55137	13	37.207
dDocent_Contig_8822	13	40.397
dDocent_Contig_355	13	41.646
dDocent_Contig_12925	13	42.166
dDocent_Contig_8268	14	0
dDocent_Contig_305075	14	5.791
dDocent_Contig_6725	14	10.311
dDocent_Contig_333713	14	12.839
dDocent_Contig_98560	14	12.839
dDocent_Contig_98257	14	16.689
dDocent_Contig_254535	14	16.689
dDocent_Contig_116540	14	16.689
dDocent_Contig_17546	14	21.211
dDocent_Contig_332610	14	23.096
dDocent_Contig_48972	14	24.983
dDocent_Contig_377457	14	24.983
dDocent_Contig_1566	14	24.983
dDocent_Contig_96376	14	24.983
dDocent_Contig_132541	14	26.87
dDocent_Contig_54942	14	26.87
dDocent_Contig_1872	14	27.491
dDocent_Contig_1633	14	27.491
dDocent_Contig_23502	14	27.491
dDocent_Contig_75370	14	27.491
dDocent_Contig_80711	14	28.112
dDocent_Contig_21444	14	28.112
dDocent_Contig_63085	14	28.112
dDocent_Contig_83810	14	28.112
dDocent_Contig_69594	14	28.112
dDocent_Contig_6237	14	28.112
dDocent_Contig_15673	14	28.112
dDocent_Contig_11933	14	28.112
dDocent_Contig_126644	14	28.112
dDocent_Contig_133552	14	28.112
dDocent_Contig_173	14	28.112
dDocent_Contig_20487	14	28.112
dDocent_Contig_2072	14	28.112
dDocent_Contig_20760	14	28.112
dDocent_Contig_248861	14	28.112
dDocent_Contig_3486	14	28.112
dDocent_Contig_47042	14	28.112
dDocent_Contig_61895	14	28.112
dDocent_Contig_7650	14	28.112
dDocent_Contig_7879	14	28.112
dDocent_Contig_9019	14	28.112
dDocent_Contig_99681	14	28.112
dDocent_Contig_379124	14	28.112
dDocent_Contig_249360	14	28.725
dDocent_Contig_4352	14	28.725
dDocent_Contig_163522	14	28.725
dDocent_Contig_99997	14	29.963
dDocent_Contig_15823	14	29.963
dDocent_Contig_336119	14	29.963
dDocent_Contig_360438	14	31.205
dDocent_Contig_328964	14	36.309
dDocent_Contig_102244	15	0
dDocent_Contig_21421	15	0
dDocent_Contig_55476	15	0.614
dDocent_Contig_52501	15	7.924
dDocent_Contig_9535	15	11.756
dDocent_Contig_139122	15	27.641
dDocent_Contig_40296	15	31.484
dDocent_Contig_9145	15	32.732
dDocent_Contig_396914	15	33.352
dDocent_Contig_16476	15	33.352
dDocent_Contig_48785	15	33.352
dDocent_Contig_8979	15	34.602
dDocent_Contig_3315	15	35.847
dDocent_Contig_242541	15	42.442
dDocent_Contig_8427	15	42.442
dDocent_Contig_87663	15	46.102
dDocent_Contig_36338	15	53.204
dDocent_Contig_101213	15	53.204
dDocent_Contig_102859	15	53.204
dDocent_Contig_29317	15	53.826
dDocent_Contig_11849	15	53.826
dDocent_Contig_250683	15	53.826
dDocent_Contig_131536	15	54.43
dDocent_Contig_144102	15	54.43
dDocent_Contig_247362	15	54.43
dDocent_Contig_30074	15	54.43
dDocent_Contig_3967	15	54.43
dDocent_Contig_38784	15	54.43
dDocent_Contig_112066	15	54.43
dDocent_Contig_130331	15	54.43
dDocent_Contig_38486	15	54.43
dDocent_Contig_42303	15	54.43
dDocent_Contig_54424	15	54.43
dDocent_Contig_83576	15	54.43
dDocent_Contig_22663	15	55.034
dDocent_Contig_172678	15	55.034
dDocent_Contig_54112	15	55.034
dDocent_Contig_48750	15	55.034
dDocent_Contig_23998	15	55.034
dDocent_Contig_97259	15	55.034
dDocent_Contig_104597	15	55.656
dDocent_Contig_1745	15	55.656
dDocent_Contig_1287	15	55.656
dDocent_Contig_53800	15	57.543
dDocent_Contig_32126	15	59.431
dDocent_Contig_2753	15	60.047
dDocent_Contig_156793	15	64.47
dDocent_Contig_146886	16	0
dDocent_Contig_105948	16	0.546
dDocent_Contig_316571	16	1.192
dDocent_Contig_331327	16	1.813
dDocent_Contig_219013	16	2.434
dDocent_Contig_53396	16	3.685
dDocent_Contig_2650	16	3.685
dDocent_Contig_124762	16	3.685
dDocent_Contig_27570	16	3.685
dDocent_Contig_14866	16	3.685
dDocent_Contig_155556	16	3.685
dDocent_Contig_159850	16	3.685
dDocent_Contig_165344	16	3.685
dDocent_Contig_189931	16	3.685
dDocent_Contig_219112	16	3.685
dDocent_Contig_2691	16	3.685
dDocent_Contig_343391	16	3.685
dDocent_Contig_36829	16	3.685
dDocent_Contig_43065	16	3.685
dDocent_Contig_71529	16	3.685
dDocent_Contig_333242	16	3.685
dDocent_Contig_12831	16	3.685
dDocent_Contig_73477	16	3.685
dDocent_Contig_141300	16	3.685
dDocent_Contig_1512	16	3.685
dDocent_Contig_3380	16	3.685
dDocent_Contig_77680	16	3.685
dDocent_Contig_93946	16	3.685
dDocent_Contig_97611	16	3.685
dDocent_Contig_202930	16	3.685
dDocent_Contig_83538	16	3.685
dDocent_Contig_346936	16	3.685
dDocent_Contig_137502	16	3.685
dDocent_Contig_3045	16	5.747
dDocent_Contig_57229	16	10.781
dDocent_Contig_34954	16	11.692
dDocent_Contig_170920	16	18.666
dDocent_Contig_183123	16	25.634
dDocent_Contig_130341	16	30.835
dDocent_Contig_27794	16	33.365
dDocent_Contig_14591	16	33.365
dDocent_Contig_60817	16	35.898
dDocent_Contig_3184	16	37.784
dDocent_Contig_132967	16	40.319
dDocent_Contig_18705	16	40.937
dDocent_Contig_22610	16	42.824
dDocent_Contig_190271	16	45.359
dDocent_Contig_12934	16	45.978
dDocent_Contig_53447	16	46.599
dDocent_Contig_62851	16	47.85
dDocent_Contig_331593	16	47.85
dDocent_Contig_63407	16	48.379
dDocent_Contig_59623	17	0
dDocent_Contig_196795	17	0
dDocent_Contig_990	17	0
dDocent_Contig_16214	17	0
dDocent_Contig_187344	17	0
dDocent_Contig_32550	17	0
dDocent_Contig_4140	17	0
dDocent_Contig_5918	17	0
dDocent_Contig_75380	17	0
dDocent_Contig_19222	17	0
dDocent_Contig_10687	17	0
dDocent_Contig_121755	17	0
dDocent_Contig_125713	17	0
dDocent_Contig_153620	17	0
dDocent_Contig_24740	17	0
dDocent_Contig_253090	17	0
dDocent_Contig_40726	17	0
dDocent_Contig_85692	17	0
dDocent_Contig_247159	17	0
dDocent_Contig_37810	17	0
dDocent_Contig_29737	17	1.251
dDocent_Contig_88211	17	1.87
dDocent_Contig_267403	17	3.121
dDocent_Contig_169103	17	3.121
dDocent_Contig_146487	17	3.121
dDocent_Contig_56975	17	4.372
dDocent_Contig_4090	17	4.992
dDocent_Contig_360435	17	5.608
dDocent_Contig_1328	17	12.209
dDocent_Contig_9844	17	12.209
dDocent_Contig_3962	17	13.454
dDocent_Contig_206778	17	14.075
dDocent_Contig_113099	17	14.692
dDocent_Contig_19238	17	19.219
dDocent_Contig_46095	17	23.07
dDocent_Contig_14848	17	25.603
dDocent_Contig_13669	17	26.222
dDocent_Contig_8588	17	27.472
dDocent_Contig_33971	17	27.472
dDocent_Contig_189511	17	27.472
dDocent_Contig_113826	17	29.359
dDocent_Contig_9976	17	32.55
dDocent_Contig_2017	17	33.169
dDocent_Contig_31027	17	33.79
dDocent_Contig_213918	17	33.79
dDocent_Contig_285561	18	0
dDocent_Contig_9840	18	0
dDocent_Contig_19799	18	2.534
dDocent_Contig_300354	18	3.153
dDocent_Contig_94639	18	3.153
dDocent_Contig_15429	18	3.766
dDocent_Contig_7845	18	3.766
dDocent_Contig_106618	18	12.533
dDocent_Contig_104204	18	13.171
dDocent_Contig_25887	18	13.817
dDocent_Contig_6029	18	14.436
dDocent_Contig_50732	18	17.625
dDocent_Contig_26381	18	24.932
dDocent_Contig_365182	18	24.932
dDocent_Contig_79551	18	29.453
dDocent_Contig_2040	18	32.635
dDocent_Contig_382805	18	39.947
dDocent_Contig_12143	18	39.947
dDocent_Contig_48424	18	39.947
dDocent_Contig_11919	18	40.66
dDocent_Contig_23307	18	43.298
dDocent_Contig_6955	18	45.832
dDocent_Contig_243491	18	45.832
dDocent_Contig_61954	18	46.451
dDocent_Contig_3098	18	46.451
dDocent_Contig_362062	18	47.072
dDocent_Contig_192508	18	47.072
dDocent_Contig_32931	18	48.959
dDocent_Contig_122064	18	48.959
dDocent_Contig_275327	18	48.959
dDocent_Contig_319839	18	48.959
dDocent_Contig_642	18	48.959
dDocent_Contig_138566	18	48.959
dDocent_Contig_16362	18	48.959
dDocent_Contig_30705	18	48.959
dDocent_Contig_50758	18	48.959
dDocent_Contig_10422	18	48.959
dDocent_Contig_195082	18	49.58
dDocent_Contig_136639	18	49.58
dDocent_Contig_45297	18	49.58
dDocent_Contig_2225	18	49.58
dDocent_Contig_157701	18	49.58
dDocent_Contig_17365	18	49.58
dDocent_Contig_35702	18	49.58
dDocent_Contig_42394	18	49.58
dDocent_Contig_9857	18	49.58
dDocent_Contig_99398	18	50.105
dDocent_Contig_33783	19	0
dDocent_Contig_123863	19	0.521
dDocent_Contig_101570	19	0.521
dDocent_Contig_20418	19	0.521
dDocent_Contig_25692	19	0.521
dDocent_Contig_32419	19	0.521
dDocent_Contig_329394	19	0.521
dDocent_Contig_372229	19	0.521
dDocent_Contig_55414	19	0.521
dDocent_Contig_6257	19	0.521
dDocent_Contig_76593	19	0.521
dDocent_Contig_12922	19	0.521
dDocent_Contig_53933	19	1.142
dDocent_Contig_81937	19	1.142
dDocent_Contig_107843	19	1.142
dDocent_Contig_117120	19	1.142
dDocent_Contig_12895	19	1.142
dDocent_Contig_151933	19	1.142
dDocent_Contig_2388	19	1.142
dDocent_Contig_51274	19	1.142
dDocent_Contig_8082	19	1.142
dDocent_Contig_10610	19	1.142
dDocent_Contig_39533	19	1.142
dDocent_Contig_109605	19	1.142
dDocent_Contig_1537	19	1.142
dDocent_Contig_20895	19	1.142
dDocent_Contig_25574	19	1.142
dDocent_Contig_3011	19	1.142
dDocent_Contig_57233	19	1.142
dDocent_Contig_6967	19	1.142
dDocent_Contig_84119	19	1.142
dDocent_Contig_1011	19	1.142
dDocent_Contig_187	19	1.142
dDocent_Contig_18514	19	1.142
dDocent_Contig_9487	19	1.142
dDocent_Contig_283544	19	1.142
dDocent_Contig_4858	19	3.029
dDocent_Contig_210808	19	3.029
dDocent_Contig_269074	19	7.549
dDocent_Contig_78689	19	11.398
dDocent_Contig_30828	19	13.93
dDocent_Contig_52309	19	13.93
dDocent_Contig_4017	19	15.813
dDocent_Contig_233860	19	15.813
dDocent_Contig_44363	19	21.021
dDocent_Contig_13012	19	22.26
dDocent_Contig_34901	19	30.29
dDocent_Contig_69118	19	34.124
dDocent_Contig_12459	19	47.508
dDocent_Contig_97890	19	57.759
dDocent_Contig_3817	19	58.371
dDocent_Contig_186256	19	58.371
dDocent_Contig_2358	19	58.371
dDocent_Contig_23388	19	58.371
dDocent_Contig_75671	19	64.16
dDocent_Contig_1836	20	0
dDocent_Contig_8145	20	0
dDocent_Contig_371259	20	0
dDocent_Contig_109523	20	0
dDocent_Contig_120125	20	0
dDocent_Contig_15670	20	0
dDocent_Contig_19101	20	0
dDocent_Contig_20838	20	0
dDocent_Contig_79522	20	0
dDocent_Contig_9191	20	0
dDocent_Contig_293796	20	0
dDocent_Contig_30792	20	0
dDocent_Contig_32115	20	0
dDocent_Contig_358966	20	0
dDocent_Contig_400317	20	0
dDocent_Contig_46846	20	0
dDocent_Contig_7800	20	0
dDocent_Contig_47561	20	1.25
dDocent_Contig_128564	20	1.25
dDocent_Contig_239372	20	1.25
dDocent_Contig_7106	20	1.25
dDocent_Contig_94634	20	1.25
dDocent_Contig_159109	20	1.25
dDocent_Contig_34603	20	1.25
dDocent_Contig_164762	20	2.501
dDocent_Contig_11611	20	2.501
dDocent_Contig_2125	20	3.121
dDocent_Contig_93424	20	3.742
dDocent_Contig_275339	20	3.742
dDocent_Contig_280139	20	4.993
dDocent_Contig_4715	20	4.993
dDocent_Contig_31986	20	4.993
dDocent_Contig_1422	20	9.508
dDocent_Contig_84818	20	17.537
dDocent_Contig_10816	20	18.456
dDocent_Contig_43510	20	29.094
dDocent_Contig_37671	20	29.094
dDocent_Contig_75112	20	29.78
dDocent_Contig_327	20	31.745
dDocent_Contig_56759	20	34.279
dDocent_Contig_9384	20	35.527
dDocent_Contig_4692	20	38.059
dDocent_Contig_73664	20	41.912
dDocent_Contig_13164	20	43.159
dDocent_Contig_20310	20	44.41
dDocent_Contig_103448	20	45.03
dDocent_Contig_71710	20	45.03
dDocent_Contig_33409	20	45.03
dDocent_Contig_149363	20	54.524
dDocent_Contig_69393	20	59.393
dDocent_Contig_69880	20	61.612
dDocent_Contig_26199	20	61.612
dDocent_Contig_5447	20	61.612
dDocent_Contig_129866	21	0
dDocent_Contig_128509	21	0
dDocent_Contig_14167	21	0
dDocent_Contig_23646	21	0
dDocent_Contig_35624	21	0
dDocent_Contig_82487	21	0
dDocent_Contig_9670	21	0
dDocent_Contig_113552	21	0
dDocent_Contig_185066	21	0
dDocent_Contig_34257	21	0
dDocent_Contig_40425	21	0
dDocent_Contig_5372	21	0.621
dDocent_Contig_12495	21	0.621
dDocent_Contig_150	21	0.621
dDocent_Contig_150190	21	1.871
dDocent_Contig_23555	21	1.871
dDocent_Contig_134963	21	1.871
dDocent_Contig_327203	21	2.492
dDocent_Contig_21697	21	3.743
dDocent_Contig_50990	21	4.363
dDocent_Contig_163160	21	5.611
dDocent_Contig_115070	21	5.611
dDocent_Contig_31240	21	9.464
dDocent_Contig_4533	21	11.35
dDocent_Contig_32458	21	11.969
dDocent_Contig_23976	21	13.859
dDocent_Contig_12068	21	14.479
dDocent_Contig_301088	21	15.096
dDocent_Contig_19709	21	19.619
dDocent_Contig_132994	21	24.135
dDocent_Contig_186096	21	32.809
dDocent_Contig_24236	21	39.874
dDocent_Contig_37343	21	44.245
dDocent_Contig_37926	21	47.432
dDocent_Contig_291924	21	48.681
dDocent_Contig_346077	21	48.681
dDocent_Contig_294562	21	49.301
dDocent_Contig_122254	21	51.19
dDocent_Contig_19576	21	51.809
dDocent_Contig_63030	21	53.699
dDocent_Contig_234405	21	54.344
dDocent_Contig_244229	21	54.344
dDocent_Contig_66763	21	54.344
dDocent_Contig_121221	21	54.899
dDocent_Contig_664	22	0
dDocent_Contig_38379	22	3.751
dDocent_Contig_178579	22	4.984
dDocent_Contig_1901	22	23.5
dDocent_Contig_21467	22	26.674
dDocent_Contig_37716	22	33.98
dDocent_Contig_64259	22	38.496
dDocent_Contig_4221	22	46.529
dDocent_Contig_166590	22	47.138
dDocent_Contig_13865	22	51.666
dDocent_Contig_72785	22	52.283
dDocent_Contig_182486	22	52.905
dDocent_Contig_4894	22	52.905
dDocent_Contig_42055	22	52.905
dDocent_Contig_6303	22	52.905
dDocent_Contig_19843	22	52.905
dDocent_Contig_3096	22	52.905
dDocent_Contig_81386	22	52.905
dDocent_Contig_52549	22	52.905
dDocent_Contig_23092	22	52.905
dDocent_Contig_288916	22	52.905
dDocent_Contig_15918	22	53.526
dDocent_Contig_137192	22	53.526
dDocent_Contig_11448	22	53.526
dDocent_Contig_116090	22	53.526
dDocent_Contig_150999	22	53.526
dDocent_Contig_15915	22	53.526
dDocent_Contig_16262	22	53.526
dDocent_Contig_17856	22	53.526
dDocent_Contig_20733	22	53.526
dDocent_Contig_217365	22	53.526
dDocent_Contig_269535	22	53.526
dDocent_Contig_47638	22	53.526
dDocent_Contig_63358	22	53.526
dDocent_Contig_261651	22	54.776
dDocent_Contig_266483	22	54.776
dDocent_Contig_29698	22	54.776
dDocent_Contig_312942	22	54.776
dDocent_Contig_360820	22	54.776
dDocent_Contig_232145	22	54.776
dDocent_Contig_62947	22	54.776
dDocent_Contig_52068	22	55.397
dDocent_Contig_11636	22	55.397
dDocent_Contig_55101	22	55.397
dDocent_Contig_7017	22	55.397
dDocent_Contig_77672	22	55.397
dDocent_Contig_44301	22	55.397
dDocent_Contig_22806	22	55.397
dDocent_Contig_38981	22	56.018
dDocent_Contig_103437	22	56.018
dDocent_Contig_1425	22	56.018
dDocent_Contig_20987	22	56.018
dDocent_Contig_24886	22	56.018
dDocent_Contig_25863	22	56.018
dDocent_Contig_4468	22	56.018
dDocent_Contig_81453	22	56.018
dDocent_Contig_86305	22	56.018
dDocent_Contig_60524	22	56.539
dDocent_Contig_138223	23	0
dDocent_Contig_17020	23	0
dDocent_Contig_60730	23	0
dDocent_Contig_3405	23	0
dDocent_Contig_27406	23	0.618
dDocent_Contig_18700	23	4.475
dDocent_Contig_324422	23	5.092
dDocent_Contig_23809	23	7.625
dDocent_Contig_3903	23	10.805
dDocent_Contig_63807	23	20.31
dDocent_Contig_50172	23	22.188
dDocent_Contig_8341	23	22.188
dDocent_Contig_360054	23	25.375
dDocent_Contig_1613	23	25.375
dDocent_Contig_80702	23	26.625
dDocent_Contig_10387	23	28.51
dDocent_Contig_114038	23	33.036
dDocent_Contig_15689	23	33.653
dDocent_Contig_236388	23	34.903
dDocent_Contig_114662	23	36.792
dDocent_Contig_21187	23	37.411
dDocent_Contig_312539	23	39.3
dDocent_Contig_125660	23	40.548
dDocent_Contig_1408	23	44.401
dDocent_Contig_52792	23	46.286
dDocent_Contig_10808	23	46.286
dDocent_Contig_2638	23	46.286
dDocent_Contig_46295	23	46.286
dDocent_Contig_12399	23	46.286
dDocent_Contig_362956	23	46.286
dDocent_Contig_31850	23	46.907
dDocent_Contig_11546	23	46.907
dDocent_Contig_50993	23	48.057
dDocent_Contig_8704	24	0
dDocent_Contig_7736	24	0
dDocent_Contig_21045	24	0
dDocent_Contig_80895	24	0
dDocent_Contig_1452	24	0
dDocent_Contig_20821	24	0
dDocent_Contig_223621	24	0
dDocent_Contig_31126	24	0
dDocent_Contig_2497	24	1.25
dDocent_Contig_92061	24	2.501
dDocent_Contig_317730	24	3.171
dDocent_Contig_88462	24	4.473
dDocent_Contig_21292	24	4.473
dDocent_Contig_24719	24	4.473
dDocent_Contig_345077	24	4.473
dDocent_Contig_5926	24	4.473
dDocent_Contig_5622	24	6.99
dDocent_Contig_26251	24	24.599
dDocent_Contig_10333	24	30.48
dDocent_Contig_5360	24	33.663
dDocent_Contig_182167	24	33.663
dDocent_Contig_115658	24	38.868
dDocent_Contig_1688	24	40.753
dDocent_Contig_26394	24	42.001
dDocent_Contig_240815	24	45.189
dDocent_Contig_166840	24	49.713
dDocent_Contig_278198	24	52.058
dDocent_Contig_240233	24	57.757
dDocent_Contig_394281	24	58.373
dDocent_Contig_1403	24	58.373
dDocent_Contig_31678	24	58.373
dDocent_Contig_5386	24	58.373
dDocent_Contig_5697	24	59.618
dDocent_Contig_73256	24	66.066
dDocent_Contig_17011	24	71.71

## Sheet: B_female
LOCUS	LG_F	POS_F
dDocent_Contig_18848	1	0
dDocent_Contig_21342	1	7.063
dDocent_Contig_266305	1	9.785
dDocent_Contig_28801	1	11.127
dDocent_Contig_1897	1	11.793
dDocent_Contig_46447	1	11.793
dDocent_Contig_111455	1	13.821
dDocent_Contig_2393	1	15.162
dDocent_Contig_143482	1	17.886
dDocent_Contig_651	1	17.886
dDocent_Contig_7795	1	19.228
dDocent_Contig_57444	1	19.228
dDocent_Contig_154408	1	19.895
dDocent_Contig_463	1	20.562
dDocent_Contig_97115	1	21.228
dDocent_Contig_164687	1	22.571
dDocent_Contig_65968	1	22.571
dDocent_Contig_228023	1	22.571
dDocent_Contig_2268	1	24.6
dDocent_Contig_12343	1	24.6
dDocent_Contig_11578	1	25.265
dDocent_Contig_319646	1	25.932
dDocent_Contig_2275	1	25.932
dDocent_Contig_38328	1	26.599
dDocent_Contig_37660	1	27.262
dDocent_Contig_6914	1	31.406
dDocent_Contig_35436	1	31.406
dDocent_Contig_49867	1	32.748
dDocent_Contig_32216	1	32.748
dDocent_Contig_47941	1	43.003
dDocent_Contig_3323	1	43.003
dDocent_Contig_19123	1	43.003
dDocent_Contig_112837	1	43.003
dDocent_Contig_16298	1	43.003
dDocent_Contig_256167	1	43.003
dDocent_Contig_46589	1	43.003
dDocent_Contig_47619	1	43.003
dDocent_Contig_49041	1	43.003
dDocent_Contig_65613	1	43.003
dDocent_Contig_66465	1	43.003
dDocent_Contig_321056	1	43.003
dDocent_Contig_23004	1	43.003
dDocent_Contig_10018	1	43.003
dDocent_Contig_146193	1	43.003
dDocent_Contig_201792	1	43.003
dDocent_Contig_3398	1	43.003
dDocent_Contig_34189	1	43.003
dDocent_Contig_356691	1	43.003
dDocent_Contig_66356	1	43.003
dDocent_Contig_6740	1	43.003
dDocent_Contig_56538	1	43.003
dDocent_Contig_117908	1	43.003
dDocent_Contig_123426	1	43.003
dDocent_Contig_90638	1	43.003
dDocent_Contig_178549	1	43.003
dDocent_Contig_61661	1	43.003
dDocent_Contig_44713	1	43.003
dDocent_Contig_256241	1	43.003
dDocent_Contig_172657	1	43.003
dDocent_Contig_8169	1	43.003
dDocent_Contig_200617	1	43.003
dDocent_Contig_147380	1	43.003
dDocent_Contig_396202	1	43.003
dDocent_Contig_366527	1	43.003
dDocent_Contig_1577	1	43.003
dDocent_Contig_68004	1	43.003
dDocent_Contig_5242	1	43.67
dDocent_Contig_4919	1	43.67
dDocent_Contig_339848	1	44.336
dDocent_Contig_7987	1	44.336
dDocent_Contig_53428	1	44.336
dDocent_Contig_18304	1	44.336
dDocent_Contig_371261	1	44.336
dDocent_Contig_31111	1	44.336
dDocent_Contig_117373	1	44.336
dDocent_Contig_15840	1	56.258
dDocent_Contig_66871	1	56.914
dDocent_Contig_87617	1	57.489
dDocent_Contig_4275	2	0
dDocent_Contig_126644	2	0.58
dDocent_Contig_41324	2	1.245
dDocent_Contig_36898	2	3.97
dDocent_Contig_23775	2	5.994
dDocent_Contig_297877	2	10.136
dDocent_Contig_141395	2	10.136
dDocent_Contig_63085	2	15.476
dDocent_Contig_10551	2	18.446
dDocent_Contig_99681	2	18.446
dDocent_Contig_81426	2	21.299
dDocent_Contig_62299	2	22.086
dDocent_Contig_359111	2	24.812
dDocent_Contig_191599	2	25.477
dDocent_Contig_20367	2	25.477
dDocent_Contig_5715	2	25.477
dDocent_Contig_70783	2	25.477
dDocent_Contig_20760	2	25.477
dDocent_Contig_1288	2	25.477
dDocent_Contig_9019	2	26.142
dDocent_Contig_53339	2	28.171
dDocent_Contig_3486	2	28.171
dDocent_Contig_86254	2	29.514
dDocent_Contig_109	2	29.514
dDocent_Contig_17369	2	34.383
dDocent_Contig_233284	2	35.722
dDocent_Contig_161462	2	37.848
dDocent_Contig_336119	2	38.606
dDocent_Contig_297333	2	40.636
dDocent_Contig_308023	2	41.363
dDocent_Contig_289693	2	42.769
dDocent_Contig_53126	2	42.769
dDocent_Contig_146849	2	42.769
dDocent_Contig_17546	2	42.769
dDocent_Contig_6154	2	44.796
dDocent_Contig_109381	2	44.796
dDocent_Contig_25067	2	44.796
dDocent_Contig_33715	2	45.463
dDocent_Contig_14631	2	45.463
dDocent_Contig_333713	2	45.463
dDocent_Contig_213988	2	45.463
dDocent_Contig_102978	2	45.463
dDocent_Contig_105544	2	45.463
dDocent_Contig_11000	2	45.463
dDocent_Contig_345340	2	45.463
dDocent_Contig_198366	2	45.463
dDocent_Contig_360326	2	45.463
dDocent_Contig_17824	2	45.463
dDocent_Contig_15402	2	45.463
dDocent_Contig_224535	2	46.114
dDocent_Contig_63835	2	46.781
dDocent_Contig_108428	2	47.43
dDocent_Contig_22529	2	50.054
dDocent_Contig_155547	3	0
dDocent_Contig_16443	3	1.242
dDocent_Contig_16379	3	1.242
dDocent_Contig_13506	3	1.242
dDocent_Contig_23884	3	1.242
dDocent_Contig_317880	3	1.242
dDocent_Contig_252975	3	1.242
dDocent_Contig_16570	3	1.242
dDocent_Contig_199627	3	1.242
dDocent_Contig_213871	3	1.242
dDocent_Contig_33695	3	1.242
dDocent_Contig_5166	3	1.242
dDocent_Contig_65242	3	1.242
dDocent_Contig_105970	3	1.242
dDocent_Contig_77825	3	1.242
dDocent_Contig_24688	3	1.242
dDocent_Contig_35439	3	1.242
dDocent_Contig_112813	3	1.242
dDocent_Contig_143124	3	1.242
dDocent_Contig_312955	3	1.909
dDocent_Contig_7643	3	1.909
dDocent_Contig_19146	3	4.633
dDocent_Contig_36585	3	5.296
dDocent_Contig_34198	3	8.022
dDocent_Contig_236777	3	8.683
dDocent_Contig_4785	3	12.831
dDocent_Contig_318878	3	13.557
dDocent_Contig_25141	3	14.963
dDocent_Contig_95094	3	14.963
dDocent_Contig_19221	3	14.963
dDocent_Contig_32599	3	17.687
dDocent_Contig_193069	3	19.028
dDocent_Contig_1707	3	19.028
dDocent_Contig_58798	3	20.37
dDocent_Contig_97106	3	20.37
dDocent_Contig_24394	3	22.397
dDocent_Contig_84423	3	22.397
dDocent_Contig_15619	3	22.397
dDocent_Contig_32831	3	23.064
dDocent_Contig_126525	3	23.731
dDocent_Contig_93991	3	23.731
dDocent_Contig_234065	3	24.398
dDocent_Contig_276086	3	25.062
dDocent_Contig_224101	3	28.075
dDocent_Contig_309855	3	30.387
dDocent_Contig_12382	3	31.052
dDocent_Contig_3021	3	31.052
dDocent_Contig_44316	3	31.052
dDocent_Contig_35519	3	38.922
dDocent_Contig_41980	3	50.848
dDocent_Contig_351298	3	53.114
dDocent_Contig_27780	3	54.616
dDocent_Contig_4791	3	58.467
dDocent_Contig_49717	3	62.61
dDocent_Contig_21964	3	62.61
dDocent_Contig_9482	3	63.951
dDocent_Contig_122687	3	64.522
dDocent_Contig_6648	4	0
dDocent_Contig_4651	4	0
dDocent_Contig_17667	4	0.666
dDocent_Contig_57388	4	2.316
dDocent_Contig_238787	4	3.119
dDocent_Contig_39281	4	5.314
dDocent_Contig_26636	4	9.459
dDocent_Contig_73723	4	12.887
dDocent_Contig_5320	4	12.887
dDocent_Contig_125950	4	13.551
dDocent_Contig_16591	4	16.98
dDocent_Contig_38050	4	16.98
dDocent_Contig_35078	4	17.646
dDocent_Contig_117020	4	18.313
dDocent_Contig_39469	4	18.313
dDocent_Contig_44547	4	18.313
dDocent_Contig_18636	4	20.342
dDocent_Contig_79488	4	21.008
dDocent_Contig_17517	4	21.008
dDocent_Contig_17343	4	21.675
dDocent_Contig_4853	4	21.675
dDocent_Contig_2858	4	21.675
dDocent_Contig_105322	4	21.675
dDocent_Contig_19294	4	22.341
dDocent_Contig_160109	4	22.341
dDocent_Contig_37125	4	22.341
dDocent_Contig_103632	4	22.341
dDocent_Contig_99894	4	22.341
dDocent_Contig_52936	4	22.341
dDocent_Contig_10702	4	22.341
dDocent_Contig_12852	4	22.341
dDocent_Contig_257	4	22.341
dDocent_Contig_45876	4	22.341
dDocent_Contig_28276	4	22.341
dDocent_Contig_2867	4	22.341
dDocent_Contig_325432	4	22.341
dDocent_Contig_3502	4	22.341
dDocent_Contig_75983	4	22.341
dDocent_Contig_62646	4	22.341
dDocent_Contig_97990	4	22.341
dDocent_Contig_27754	4	22.341
dDocent_Contig_104875	4	22.341
dDocent_Contig_3932	4	22.341
dDocent_Contig_3906	4	22.341
dDocent_Contig_12309	4	22.341
dDocent_Contig_161221	4	22.341
dDocent_Contig_186532	4	22.341
dDocent_Contig_224972	4	22.341
dDocent_Contig_2842	4	22.341
dDocent_Contig_359129	4	22.341
dDocent_Contig_360	4	22.341
dDocent_Contig_3831	4	22.341
dDocent_Contig_40681	4	22.341
dDocent_Contig_62402	4	22.341
dDocent_Contig_82357	4	22.341
dDocent_Contig_4379	4	22.341
dDocent_Contig_23649	4	22.341
dDocent_Contig_230503	4	23.593
dDocent_Contig_123429	5	0
dDocent_Contig_4603	5	3.35
dDocent_Contig_99236	5	3.35
dDocent_Contig_42140	5	3.35
dDocent_Contig_78100	5	3.35
dDocent_Contig_43640	5	3.35
dDocent_Contig_25932	5	3.35
dDocent_Contig_330040	5	3.35
dDocent_Contig_388381	5	3.35
dDocent_Contig_54340	5	3.35
dDocent_Contig_92057	5	3.35
dDocent_Contig_236369	5	3.35
dDocent_Contig_14368	5	3.35
dDocent_Contig_167624	5	3.35
dDocent_Contig_67109	5	3.35
dDocent_Contig_84608	5	3.35
dDocent_Contig_121590	5	3.35
dDocent_Contig_22902	5	3.35
dDocent_Contig_3150	5	3.35
dDocent_Contig_23286	5	3.35
dDocent_Contig_126711	5	3.35
dDocent_Contig_118765	5	3.35
dDocent_Contig_79382	5	4.692
dDocent_Contig_3765	5	4.692
dDocent_Contig_23306	5	4.692
dDocent_Contig_221276	5	5.359
dDocent_Contig_112900	5	6.024
dDocent_Contig_92557	5	8.054
dDocent_Contig_1694	5	8.054
dDocent_Contig_119334	5	10.083
dDocent_Contig_9213	5	11.425
dDocent_Contig_113733	5	11.425
dDocent_Contig_233200	5	14.148
dDocent_Contig_95748	5	17.58
dDocent_Contig_78485	5	18.921
dDocent_Contig_66602	5	19.583
dDocent_Contig_22869	5	23.728
dDocent_Contig_16265	5	23.728
dDocent_Contig_91516	5	23.728
dDocent_Contig_13707	5	23.728
dDocent_Contig_16668	5	23.728
dDocent_Contig_40269	5	23.728
dDocent_Contig_10034	5	27.154
dDocent_Contig_10181	5	27.154
dDocent_Contig_171172	5	27.82
dDocent_Contig_15457	5	29.163
dDocent_Contig_20038	5	29.829
dDocent_Contig_49203	5	30.496
dDocent_Contig_41762	5	31.84
dDocent_Contig_5465	5	32.504
dDocent_Contig_74741	5	34.533
dDocent_Contig_118220	5	37.156
dDocent_Contig_19422	6	0
dDocent_Contig_101801	6	0.56
dDocent_Contig_2634	6	7.683
dDocent_Contig_27419	6	10.127
dDocent_Contig_93987	6	11.879
dDocent_Contig_156624	6	11.879
dDocent_Contig_59426	6	11.879
dDocent_Contig_64257	6	12.546
dDocent_Contig_223192	6	13.21
dDocent_Contig_53811	6	15.936
dDocent_Contig_41507	6	17.277
dDocent_Contig_248473	6	19.307
dDocent_Contig_31259	6	19.972
dDocent_Contig_275603	6	21.315
dDocent_Contig_2373	6	22.658
dDocent_Contig_263392	6	23.325
dDocent_Contig_146256	6	23.325
dDocent_Contig_340991	6	24.667
dDocent_Contig_28438	6	24.667
dDocent_Contig_52	6	25.334
dDocent_Contig_17736	6	25.334
dDocent_Contig_1176	6	25.334
dDocent_Contig_369547	6	25.334
dDocent_Contig_2785	6	25.334
dDocent_Contig_11941	6	26
dDocent_Contig_4522	6	26.667
dDocent_Contig_61318	6	26.667
dDocent_Contig_13137	6	26.667
dDocent_Contig_24774	6	26.667
dDocent_Contig_266400	6	26.667
dDocent_Contig_37128	6	26.667
dDocent_Contig_39029	6	26.667
dDocent_Contig_55522	6	26.667
dDocent_Contig_215355	6	26.667
dDocent_Contig_126019	6	26.667
dDocent_Contig_2597	6	26.667
dDocent_Contig_33552	6	26.667
dDocent_Contig_9989	6	26.667
dDocent_Contig_12063	6	26.667
dDocent_Contig_42205	6	26.667
dDocent_Contig_31919	6	26.667
dDocent_Contig_88685	6	26.667
dDocent_Contig_101442	6	26.667
dDocent_Contig_36948	6	26.667
dDocent_Contig_97579	6	26.667
dDocent_Contig_78321	6	32.167
dDocent_Contig_80545	7	0
dDocent_Contig_32465	7	1.251
dDocent_Contig_285972	7	1.251
dDocent_Contig_301658	7	1.251
dDocent_Contig_278262	7	1.251
dDocent_Contig_153650	7	1.251
dDocent_Contig_154461	7	1.251
dDocent_Contig_168666	7	1.251
dDocent_Contig_18065	7	1.251
dDocent_Contig_2201	7	1.251
dDocent_Contig_84095	7	1.251
dDocent_Contig_37716	7	1.251
dDocent_Contig_116658	7	1.251
dDocent_Contig_15034	7	1.251
dDocent_Contig_167474	7	1.251
dDocent_Contig_21467	7	1.251
dDocent_Contig_3226	7	1.251
dDocent_Contig_7179	7	1.251
dDocent_Contig_121559	7	2.594
dDocent_Contig_182486	7	2.594
dDocent_Contig_288916	7	3.258
dDocent_Contig_220825	7	6.687
dDocent_Contig_305	7	6.687
dDocent_Contig_24060	7	6.687
dDocent_Contig_11999	7	7.351
dDocent_Contig_12289	7	10.077
dDocent_Contig_97513	7	10.742
dDocent_Contig_22858	7	10.742
dDocent_Contig_122322	7	13.466
dDocent_Contig_30667	7	14.13
dDocent_Contig_82589	7	14.13
dDocent_Contig_17991	7	14.13
dDocent_Contig_95996	7	14.13
dDocent_Contig_86305	7	15.469
dDocent_Contig_376782	7	21.079
dDocent_Contig_4468	7	21.741
dDocent_Contig_81453	7	21.741
dDocent_Contig_22093	7	23.083
dDocent_Contig_44421	7	25.111
dDocent_Contig_190752	7	25.111
dDocent_Contig_47638	7	27.139
dDocent_Contig_22454	7	28.482
dDocent_Contig_31096	7	29.824
dDocent_Contig_56330	7	31.167
dDocent_Contig_43089	7	31.833
dDocent_Contig_21556	7	32.5
dDocent_Contig_268904	7	32.5
dDocent_Contig_12108	7	34.528
dDocent_Contig_11795	7	36.556
dDocent_Contig_258818	7	37.898
dDocent_Contig_11636	7	38.564
dDocent_Contig_163382	7	39.907
dDocent_Contig_35987	7	39.907
dDocent_Contig_17094	8	0
dDocent_Contig_20418	8	1.243
dDocent_Contig_85008	8	1.907
dDocent_Contig_68707	8	4.631
dDocent_Contig_112373	8	4.631
dDocent_Contig_54366	8	4.631
dDocent_Contig_27537	8	4.631
dDocent_Contig_172365	8	4.631
dDocent_Contig_79022	8	5.298
dDocent_Contig_14056	8	5.298
dDocent_Contig_34200	8	5.298
dDocent_Contig_39782	8	5.298
dDocent_Contig_14694	8	5.298
dDocent_Contig_34901	8	5.298
dDocent_Contig_36696	8	5.298
dDocent_Contig_283055	8	5.298
dDocent_Contig_30805	8	5.298
dDocent_Contig_23556	8	5.298
dDocent_Contig_47183	8	7.325
dDocent_Contig_24561	8	7.325
dDocent_Contig_374605	8	7.325
dDocent_Contig_1510	8	7.325
dDocent_Contig_4144	8	7.325
dDocent_Contig_124556	8	7.325
dDocent_Contig_210808	8	7.325
dDocent_Contig_3278	8	7.325
dDocent_Contig_12576	8	9.354
dDocent_Contig_117548	8	11.378
dDocent_Contig_372229	8	17.735
dDocent_Contig_39098	8	19.072
dDocent_Contig_45214	8	20.402
dDocent_Contig_256757	8	39.585
dDocent_Contig_356077	8	44.435
dDocent_Contig_3011	8	44.435
dDocent_Contig_117120	8	44.435
dDocent_Contig_63898	8	49.956
dDocent_Contig_207044	8	52.799
dDocent_Contig_9487	8	53.656
dDocent_Contig_54298	8	54.322
dDocent_Contig_39533	8	55.665
dDocent_Contig_53933	8	57.008
dDocent_Contig_92423	8	57.674
dDocent_Contig_12942	8	57.674
dDocent_Contig_1023	8	58.341
dDocent_Contig_62716	8	58.341
dDocent_Contig_205084	8	58.341
dDocent_Contig_1791	8	58.908
dDocent_Contig_2755	9	0
dDocent_Contig_35997	9	0.567
dDocent_Contig_27564	9	0.567
dDocent_Contig_260352	9	0.567
dDocent_Contig_69149	9	0.567
dDocent_Contig_14160	9	0.567
dDocent_Contig_11476	9	0.567
dDocent_Contig_396010	9	0.567
dDocent_Contig_1397	9	0.567
dDocent_Contig_283311	9	0.567
dDocent_Contig_29969	9	0.567
dDocent_Contig_25473	9	0.567
dDocent_Contig_202197	9	1.231
dDocent_Contig_8809	9	4.177
dDocent_Contig_125630	9	5.734
dDocent_Contig_5061	9	6.397
dDocent_Contig_234241	9	9.829
dDocent_Contig_2205	9	10.493
dDocent_Contig_8138	9	11.158
dDocent_Contig_57275	9	13.187
dDocent_Contig_15342	9	13.187
dDocent_Contig_4863	9	14.53
dDocent_Contig_25110	9	15.196
dDocent_Contig_40683	9	16.539
dDocent_Contig_22046	9	16.539
dDocent_Contig_54748	9	17.206
dDocent_Contig_6127	9	17.206
dDocent_Contig_133863	9	23.554
dDocent_Contig_78605	9	23.554
dDocent_Contig_8641	9	25.583
dDocent_Contig_256695	9	25.583
dDocent_Contig_1974	9	26.25
dDocent_Contig_94390	9	27.593
dDocent_Contig_39037	9	28.257
dDocent_Contig_21002	9	31.687
dDocent_Contig_6640	9	34.08
dDocent_Contig_110552	9	38.787
dDocent_Contig_194800	9	40.291
dDocent_Contig_106718	9	40.291
dDocent_Contig_87428	9	47.052
dDocent_Contig_16209	9	48.756
dDocent_Contig_112107	9	48.756
dDocent_Contig_513	9	50.099
dDocent_Contig_147850	9	50.099
dDocent_Contig_15741	9	52.125
dDocent_Contig_180991	9	52.125
dDocent_Contig_59952	9	56.992
dDocent_Contig_178965	10	0
dDocent_Contig_99337	10	2.047
dDocent_Contig_91476	10	3.014
dDocent_Contig_52370	10	5.545
dDocent_Contig_10075	10	7.747
dDocent_Contig_30738	10	9.258
dDocent_Contig_34420	10	12.689
dDocent_Contig_20095	10	14.029
dDocent_Contig_8412	10	14.029
dDocent_Contig_38972	10	14.029
dDocent_Contig_12291	10	16.055
dDocent_Contig_45043	10	23.145
dDocent_Contig_299049	10	24.462
dDocent_Contig_1531	10	25.804
dDocent_Contig_13627	10	27.146
dDocent_Contig_216824	10	29.871
dDocent_Contig_18354	10	29.871
dDocent_Contig_5748	10	34.013
dDocent_Contig_74020	10	34.013
dDocent_Contig_169586	10	51.236
dDocent_Contig_16603	10	51.236
dDocent_Contig_3534	10	51.902
dDocent_Contig_98386	10	52.567
dDocent_Contig_20088	10	55.996
dDocent_Contig_62261	10	55.996
dDocent_Contig_79882	10	56.663
dDocent_Contig_11361	10	57.33
dDocent_Contig_44483	10	57.33
dDocent_Contig_3663	10	57.997
dDocent_Contig_175960	10	57.997
dDocent_Contig_241945	10	57.997
dDocent_Contig_65255	10	57.997
dDocent_Contig_15338	10	57.997
dDocent_Contig_164095	10	57.997
dDocent_Contig_1626	10	57.997
dDocent_Contig_69113	10	57.997
dDocent_Contig_28835	10	58.663
dDocent_Contig_144226	10	58.663
dDocent_Contig_14922	10	58.663
dDocent_Contig_189702	10	58.663
dDocent_Contig_28742	10	58.663
dDocent_Contig_100222	10	58.663
dDocent_Contig_395312	10	58.663
dDocent_Contig_266679	10	58.663
dDocent_Contig_311699	10	58.663
dDocent_Contig_11228	10	58.663
dDocent_Contig_46117	10	58.663
dDocent_Contig_53181	10	58.663
dDocent_Contig_130476	10	58.663
dDocent_Contig_11137	10	58.663
dDocent_Contig_26467	10	58.663
dDocent_Contig_180953	10	59.906
dDocent_Contig_68563	11	0
dDocent_Contig_2305	11	4.04
dDocent_Contig_113893	11	4.04
dDocent_Contig_30202	11	4.04
dDocent_Contig_35440	11	4.04
dDocent_Contig_45537	11	4.04
dDocent_Contig_59297	11	4.04
dDocent_Contig_93574	11	4.04
dDocent_Contig_56197	11	4.04
dDocent_Contig_14240	11	4.04
dDocent_Contig_1101	11	4.04
dDocent_Contig_79174	11	4.04
dDocent_Contig_129	11	4.04
dDocent_Contig_19641	11	4.04
dDocent_Contig_342473	11	4.04
dDocent_Contig_5314	11	4.04
dDocent_Contig_138625	11	4.04
dDocent_Contig_3891	11	8.18
dDocent_Contig_335990	11	8.18
dDocent_Contig_361265	11	8.18
dDocent_Contig_144370	11	8.18
dDocent_Contig_20019	11	8.18
dDocent_Contig_3406	11	8.18
dDocent_Contig_182413	11	8.18
dDocent_Contig_19091	11	9.523
dDocent_Contig_189819	11	9.523
dDocent_Contig_17973	11	9.523
dDocent_Contig_123370	11	11.552
dDocent_Contig_55735	11	13.58
dDocent_Contig_140685	11	13.58
dDocent_Contig_18050	11	13.58
dDocent_Contig_263524	11	13.58
dDocent_Contig_306330	11	13.58
dDocent_Contig_9761	11	14.247
dDocent_Contig_52542	11	14.914
dDocent_Contig_15664	11	14.914
dDocent_Contig_6864	11	14.914
dDocent_Contig_238170	11	17.636
dDocent_Contig_28891	11	17.636
dDocent_Contig_66601	11	18.298
dDocent_Contig_3156	11	23.903
dDocent_Contig_45189	11	23.903
dDocent_Contig_349127	11	23.903
dDocent_Contig_36882	11	23.903
dDocent_Contig_259416	11	23.903
dDocent_Contig_237691	11	23.903
dDocent_Contig_54764	11	25.247
dDocent_Contig_5023	11	25.813
dDocent_Contig_386896	12	0
dDocent_Contig_137371	12	2.655
dDocent_Contig_125275	12	2.655
dDocent_Contig_4692	12	3.319
dDocent_Contig_103448	12	3.319
dDocent_Contig_1422	12	3.319
dDocent_Contig_6638	12	3.319
dDocent_Contig_327	12	3.319
dDocent_Contig_13343	12	3.319
dDocent_Contig_2315	12	3.319
dDocent_Contig_13164	12	3.319
dDocent_Contig_27079	12	3.319
dDocent_Contig_27373	12	3.319
dDocent_Contig_69859	12	3.319
dDocent_Contig_64438	12	3.319
dDocent_Contig_15309	12	3.985
dDocent_Contig_316810	12	3.985
dDocent_Contig_23695	12	6.014
dDocent_Contig_93424	12	6.679
dDocent_Contig_157446	12	8.023
dDocent_Contig_165136	12	8.689
dDocent_Contig_36832	12	9.355
dDocent_Contig_94634	12	10.698
dDocent_Contig_7106	12	12.041
dDocent_Contig_99077	12	12.707
dDocent_Contig_34603	12	12.707
dDocent_Contig_30792	12	14.734
dDocent_Contig_9191	12	17.455
dDocent_Contig_56128	12	21.594
dDocent_Contig_364497	12	28.709
dDocent_Contig_11608	12	30.072
dDocent_Contig_198003	12	30.072
dDocent_Contig_45954	12	37.982
dDocent_Contig_14575	12	40.003
dDocent_Contig_131515	12	42.726
dDocent_Contig_108413	12	44.748
dDocent_Contig_129491	12	53.424
dDocent_Contig_59839	12	54.759
dDocent_Contig_7326	12	54.759
dDocent_Contig_33478	12	56.101
dDocent_Contig_312952	12	58.131
dDocent_Contig_1836	12	58.796
dDocent_Contig_15010	12	59.462
dDocent_Contig_8672	12	60.805
dDocent_Contig_96081	12	60.805
dDocent_Contig_202451	12	60.805
dDocent_Contig_307315	13	0
dDocent_Contig_3662	13	5.62
dDocent_Contig_16583	13	5.62
dDocent_Contig_363947	13	5.62
dDocent_Contig_28251	13	5.62
dDocent_Contig_14429	13	5.62
dDocent_Contig_326304	13	5.62
dDocent_Contig_335365	13	5.62
dDocent_Contig_51600	13	5.62
dDocent_Contig_7919	13	5.62
dDocent_Contig_107875	13	5.62
dDocent_Contig_57170	13	5.62
dDocent_Contig_4428	13	6.287
dDocent_Contig_86623	13	6.287
dDocent_Contig_333548	13	6.287
dDocent_Contig_305597	13	9.009
dDocent_Contig_315075	13	9.009
dDocent_Contig_29055	13	9.009
dDocent_Contig_314714	13	9.009
dDocent_Contig_7198	13	9.009
dDocent_Contig_38574	13	10.351
dDocent_Contig_71199	13	10.351
dDocent_Contig_288155	13	10.351
dDocent_Contig_384966	13	11.018
dDocent_Contig_20037	13	11.018
dDocent_Contig_157649	13	11.018
dDocent_Contig_125461	13	11.018
dDocent_Contig_35267	13	12.36
dDocent_Contig_115544	13	12.36
dDocent_Contig_209495	13	12.36
dDocent_Contig_214291	13	12.36
dDocent_Contig_80211	13	12.36
dDocent_Contig_19718	13	12.36
dDocent_Contig_11926	13	12.36
dDocent_Contig_356069	13	12.36
dDocent_Contig_83367	13	12.36
dDocent_Contig_2982	13	20.234
dDocent_Contig_197543	13	20.234
dDocent_Contig_132912	13	20.902
dDocent_Contig_12441	13	21.569
dDocent_Contig_208099	13	21.569
dDocent_Contig_6178	13	21.569
dDocent_Contig_3538	13	21.569
dDocent_Contig_1533	13	28.672
dDocent_Contig_70596	13	36.556
dDocent_Contig_79351	13	38.574
dDocent_Contig_162769	13	44.183
dDocent_Contig_364388	13	45.745
dDocent_Contig_6727	13	48.935
dDocent_Contig_113253	13	59.207
dDocent_Contig_220734	13	65.556
dDocent_Contig_374350	13	66.217
dDocent_Contig_29817	13	67.56
dDocent_Contig_94580	13	68.802
dDocent_Contig_73951	13	68.802
dDocent_Contig_9648	13	68.802
dDocent_Contig_10971	14	0
dDocent_Contig_44930	14	0.567
dDocent_Contig_348	14	5.703
dDocent_Contig_131621	14	6.565
dDocent_Contig_59623	14	16.842
dDocent_Contig_2844	14	18.175
dDocent_Contig_69138	14	18.841
dDocent_Contig_198612	14	20.249
dDocent_Contig_8009	14	20.974
dDocent_Contig_179549	14	25.122
dDocent_Contig_277312	14	29.266
dDocent_Contig_331846	14	29.266
dDocent_Contig_7910	14	31.293
dDocent_Contig_26873	14	31.293
dDocent_Contig_184316	14	31.293
dDocent_Contig_1328	14	31.293
dDocent_Contig_39270	14	31.293
dDocent_Contig_12077	14	31.959
dDocent_Contig_88211	14	33.302
dDocent_Contig_13244	14	33.302
dDocent_Contig_82406	14	33.302
dDocent_Contig_147429	14	33.302
dDocent_Contig_349199	14	33.969
dDocent_Contig_160256	14	33.969
dDocent_Contig_91218	14	34.636
dDocent_Contig_69473	14	35.302
dDocent_Contig_197331	14	35.302
dDocent_Contig_61063	14	35.302
dDocent_Contig_5145	14	35.969
dDocent_Contig_62376	14	35.969
dDocent_Contig_324292	14	35.969
dDocent_Contig_11289	14	35.969
dDocent_Contig_2017	14	35.969
dDocent_Contig_52124	14	35.969
dDocent_Contig_14676	14	35.969
dDocent_Contig_57353	14	35.969
dDocent_Contig_85881	14	35.969
dDocent_Contig_134784	14	35.969
dDocent_Contig_13393	14	35.969
dDocent_Contig_374147	14	35.969
dDocent_Contig_213918	14	37.896
dDocent_Contig_108626	15	0
dDocent_Contig_107765	15	0.567
dDocent_Contig_77680	15	1.229
dDocent_Contig_7023	15	6.104
dDocent_Contig_57682	15	6.767
dDocent_Contig_83882	15	8.101
dDocent_Contig_204278	15	18.371
dDocent_Contig_2691	15	24.719
dDocent_Contig_20783	15	41.081
dDocent_Contig_29327	15	43.801
dDocent_Contig_16805	15	44.465
dDocent_Contig_52143	15	45.357
dDocent_Contig_37785	15	47.617
dDocent_Contig_371139	15	47.617
dDocent_Contig_69979	15	48.284
dDocent_Contig_105948	15	48.284
dDocent_Contig_8882	15	48.284
dDocent_Contig_58288	15	48.284
dDocent_Contig_63130	15	48.944
dDocent_Contig_305277	15	48.944
dDocent_Contig_16160	15	50.399
dDocent_Contig_69902	15	51.861
dDocent_Contig_224359	15	51.861
dDocent_Contig_115366	15	53.204
dDocent_Contig_35656	15	53.855
dDocent_Contig_149785	15	53.855
dDocent_Contig_208354	15	54.506
dDocent_Contig_53447	15	54.506
dDocent_Contig_1138	15	54.506
dDocent_Contig_12340	15	54.506
dDocent_Contig_15328	15	54.506
dDocent_Contig_304729	15	54.506
dDocent_Contig_331593	15	54.506
dDocent_Contig_78148	15	54.506
dDocent_Contig_129129	15	54.506
dDocent_Contig_54855	15	54.506
dDocent_Contig_61940	15	54.506
dDocent_Contig_84389	15	54.506
dDocent_Contig_14591	15	54.506
dDocent_Contig_130341	15	57.165
dDocent_Contig_315477	16	0
dDocent_Contig_50994	16	0.571
dDocent_Contig_69792	16	0.571
dDocent_Contig_8219	16	0.571
dDocent_Contig_23445	16	0.571
dDocent_Contig_114867	16	0.571
dDocent_Contig_13530	16	0.571
dDocent_Contig_212542	16	0.571
dDocent_Contig_43813	16	0.571
dDocent_Contig_276335	16	0.571
dDocent_Contig_29931	16	1.238
dDocent_Contig_100040	16	1.238
dDocent_Contig_30292	16	1.904
dDocent_Contig_59935	16	2.571
dDocent_Contig_25556	16	2.571
dDocent_Contig_104757	16	2.571
dDocent_Contig_958	16	4.6
dDocent_Contig_3933	16	5.94
dDocent_Contig_113458	16	5.94
dDocent_Contig_59488	16	9.365
dDocent_Contig_56340	16	14.971
dDocent_Contig_226704	16	18.395
dDocent_Contig_255823	16	18.395
dDocent_Contig_101762	16	18.395
dDocent_Contig_132290	16	19.737
dDocent_Contig_91501	16	19.737
dDocent_Contig_317529	16	19.737
dDocent_Contig_396511	16	21.079
dDocent_Contig_20685	16	21.079
dDocent_Contig_124034	16	21.746
dDocent_Contig_53	16	21.746
dDocent_Contig_12806	16	21.746
dDocent_Contig_89	16	24.467
dDocent_Contig_7065	16	27.896
dDocent_Contig_12642	16	30.617
dDocent_Contig_48005	16	34.044
dDocent_Contig_31792	16	34.044
dDocent_Contig_18330	16	37.92
dDocent_Contig_52004	16	40.202
dDocent_Contig_26839	16	45.073
dDocent_Contig_904	16	48.498
dDocent_Contig_392195	16	48.498
dDocent_Contig_91933	16	60.406
dDocent_Contig_197372	16	60.406
dDocent_Contig_16839	16	60.406
dDocent_Contig_19137	16	60.406
dDocent_Contig_12908	17	0
dDocent_Contig_159288	17	1.24
dDocent_Contig_21007	17	5.125
dDocent_Contig_111156	17	9.731
dDocent_Contig_12218	17	13.156
dDocent_Contig_103393	17	13.156
dDocent_Contig_329651	17	15.878
dDocent_Contig_300492	17	15.878
dDocent_Contig_39193	17	15.878
dDocent_Contig_242472	17	16.576
dDocent_Contig_53191	17	17.273
dDocent_Contig_157554	17	18.612
dDocent_Contig_25488	17	23.486
dDocent_Contig_233417	17	24.148
dDocent_Contig_9859	17	24.815
dDocent_Contig_60349	17	25.475
dDocent_Contig_201942	17	32.593
dDocent_Contig_28840	17	34.617
dDocent_Contig_129880	17	35.282
dDocent_Contig_225477	17	35.282
dDocent_Contig_149361	17	36.625
dDocent_Contig_24317	17	37.291
dDocent_Contig_64197	17	37.989
dDocent_Contig_9113	17	38.687
dDocent_Contig_16230	17	38.687
dDocent_Contig_273575	17	39.353
dDocent_Contig_8251	17	39.353
dDocent_Contig_75304	17	39.353
dDocent_Contig_301464	17	39.353
dDocent_Contig_36421	17	39.353
dDocent_Contig_206761	17	39.353
dDocent_Contig_52625	17	39.353
dDocent_Contig_89980	17	39.353
dDocent_Contig_178388	17	39.353
dDocent_Contig_104302	17	39.353
dDocent_Contig_11900	17	39.353
dDocent_Contig_21399	17	39.353
dDocent_Contig_30011	17	39.353
dDocent_Contig_48591	17	39.353
dDocent_Contig_89781	17	39.353
dDocent_Contig_841	17	39.353
dDocent_Contig_120015	17	40.596
dDocent_Contig_35702	18	0
dDocent_Contig_66737	18	0
dDocent_Contig_10960	18	0
dDocent_Contig_39327	18	0
dDocent_Contig_16925	18	1.343
dDocent_Contig_233503	18	2.676
dDocent_Contig_642	18	12.958
dDocent_Contig_2335	18	19.312
dDocent_Contig_196966	18	27.975
dDocent_Contig_7246	18	27.975
dDocent_Contig_78385	18	28.641
dDocent_Contig_7440	18	29.294
dDocent_Contig_13302	18	45.522
dDocent_Contig_294967	18	50.295
dDocent_Contig_313857	18	53.723
dDocent_Contig_15049	18	54.386
dDocent_Contig_13315	18	55.729
dDocent_Contig_6141	18	56.396
dDocent_Contig_25572	18	57.062
dDocent_Contig_23307	18	57.062
dDocent_Contig_314536	18	57.062
dDocent_Contig_24691	18	57.729
dDocent_Contig_12222	18	58.396
dDocent_Contig_21452	18	58.396
dDocent_Contig_101841	18	58.396
dDocent_Contig_120759	18	58.396
dDocent_Contig_22427	18	58.396
dDocent_Contig_3025	18	58.396
dDocent_Contig_31001	18	58.396
dDocent_Contig_7845	18	58.396
dDocent_Contig_62798	18	58.396
dDocent_Contig_185668	18	58.396
dDocent_Contig_63665	18	58.396
dDocent_Contig_96731	18	58.396
dDocent_Contig_300354	18	58.396
dDocent_Contig_2478	18	58.396
dDocent_Contig_25887	18	58.396
dDocent_Contig_120251	18	58.396
dDocent_Contig_28646	18	58.396
dDocent_Contig_119333	18	58.396
dDocent_Contig_19061	18	59.372
dDocent_Contig_84748	18	62.339
dDocent_Contig_326223	19	0
dDocent_Contig_82487	19	1.242
dDocent_Contig_218579	19	1.242
dDocent_Contig_32099	19	1.242
dDocent_Contig_69341	19	1.242
dDocent_Contig_34764	19	1.242
dDocent_Contig_185066	19	1.898
dDocent_Contig_29190	19	12.999
dDocent_Contig_13211	19	13.655
dDocent_Contig_230190	19	14.998
dDocent_Contig_27189	19	14.998
dDocent_Contig_5942	19	23.653
dDocent_Contig_150190	19	32.259
dDocent_Contig_212866	19	40.791
dDocent_Contig_194468	19	42.749
dDocent_Contig_245394	19	48.2
dDocent_Contig_20883	19	49.686
dDocent_Contig_35456	19	49.686
dDocent_Contig_27322	19	49.686
dDocent_Contig_165225	19	49.686
dDocent_Contig_12068	19	49.686
dDocent_Contig_163160	19	49.686
dDocent_Contig_16344	19	49.686
dDocent_Contig_319005	19	49.686
dDocent_Contig_46150	19	49.686
dDocent_Contig_52478	19	49.686
dDocent_Contig_9980	19	49.686
dDocent_Contig_81415	19	49.686
dDocent_Contig_107013	19	49.686
dDocent_Contig_200778	19	49.686
dDocent_Contig_385543	19	49.686
dDocent_Contig_7405	19	49.686
dDocent_Contig_483	19	49.686
dDocent_Contig_330230	19	49.686
dDocent_Contig_121713	19	50.337
dDocent_Contig_294562	19	50.337
dDocent_Contig_116123	19	50.988
dDocent_Contig_31457	19	50.988
dDocent_Contig_4533	19	50.988
dDocent_Contig_1092	19	50.988
dDocent_Contig_414	19	50.988
dDocent_Contig_58685	19	50.988
dDocent_Contig_243398	19	50.988
dDocent_Contig_11109	19	50.988
dDocent_Contig_90958	19	50.988
dDocent_Contig_3410	19	50.988
dDocent_Contig_57396	19	53.61
dDocent_Contig_5360	20	0
dDocent_Contig_19549	20	0.571
dDocent_Contig_269043	20	0.571
dDocent_Contig_145411	20	0.571
dDocent_Contig_10275	20	0.571
dDocent_Contig_135616	20	0.571
dDocent_Contig_75562	20	0.571
dDocent_Contig_16645	20	0.571
dDocent_Contig_121543	20	0.571
dDocent_Contig_20664	20	0.571
dDocent_Contig_19188	20	0.571
dDocent_Contig_4414	20	0.571
dDocent_Contig_313224	20	0.571
dDocent_Contig_48707	20	0.571
dDocent_Contig_261202	20	0.571
dDocent_Contig_21292	20	3.293
dDocent_Contig_24719	20	6.017
dDocent_Contig_88462	20	8.044
dDocent_Contig_212784	20	9.386
dDocent_Contig_13237	20	9.386
dDocent_Contig_5926	20	9.386
dDocent_Contig_267577	20	12.812
dDocent_Contig_60490	20	12.812
dDocent_Contig_282730	20	13.471
dDocent_Contig_7736	20	21.363
dDocent_Contig_6644	20	24.789
dDocent_Contig_377556	20	27.174
dDocent_Contig_57412	20	31.684
dDocent_Contig_1452	20	43.602
dDocent_Contig_39526	20	43.602
dDocent_Contig_19203	20	43.602
dDocent_Contig_400071	20	49.21
dDocent_Contig_1912	20	51.237
dDocent_Contig_159654	20	53.164
dDocent_Contig_108676	21	0
dDocent_Contig_2441	21	10.974
dDocent_Contig_31850	21	10.974
dDocent_Contig_34385	21	10.974
dDocent_Contig_202281	21	10.974
dDocent_Contig_52792	21	20.831
dDocent_Contig_40114	21	23.905
dDocent_Contig_19505	21	25.934
dDocent_Contig_16207	21	27.276
dDocent_Contig_27828	21	27.276
dDocent_Contig_279748	21	27.276
dDocent_Contig_42515	21	27.276
dDocent_Contig_5035	21	27.276
dDocent_Contig_17020	21	27.276
dDocent_Contig_168096	21	27.276
dDocent_Contig_141966	21	27.276
dDocent_Contig_18700	21	27.276
dDocent_Contig_23434	21	27.276
dDocent_Contig_27406	21	27.276
dDocent_Contig_3903	21	27.276
dDocent_Contig_53753	21	27.276
dDocent_Contig_8139	21	27.276
dDocent_Contig_97641	21	27.276
dDocent_Contig_324422	21	27.276
dDocent_Contig_23809	21	27.276
dDocent_Contig_50700	21	27.276
dDocent_Contig_33630	21	27.276
dDocent_Contig_63807	21	27.276
dDocent_Contig_360054	21	27.276
dDocent_Contig_30634	21	27.276
dDocent_Contig_60730	21	27.276
dDocent_Contig_255676	21	27.276
dDocent_Contig_57647	21	28.571
dDocent_Contig_125660	21	29.145
dDocent_Contig_140062	22	0
dDocent_Contig_199626	22	2.934
dDocent_Contig_33925	22	5.793
dDocent_Contig_32102	22	6.606
dDocent_Contig_141242	22	6.606
dDocent_Contig_26725	22	11.477
dDocent_Contig_1849	22	12.139
dDocent_Contig_62766	22	12.139
dDocent_Contig_77196	22	12.139
dDocent_Contig_151637	22	15.3
dDocent_Contig_197508	22	20.63
dDocent_Contig_2202	22	23.351
dDocent_Contig_25493	22	24.69
dDocent_Contig_100755	22	28.12
dDocent_Contig_35972	22	30.841
dDocent_Contig_200921	22	34.152
dDocent_Contig_477	22	50.328
dDocent_Contig_8032	22	50.328
dDocent_Contig_14417	22	54.478
dDocent_Contig_15730	22	55.141
dDocent_Contig_77143	22	55.141
dDocent_Contig_166423	22	55.141
dDocent_Contig_36765	22	55.141
dDocent_Contig_6533	22	55.141
dDocent_Contig_65233	22	57.068
dDocent_Contig_3457	23	0
dDocent_Contig_36728	23	0
dDocent_Contig_37112	23	0
dDocent_Contig_43470	23	0
dDocent_Contig_49287	23	0
dDocent_Contig_88256	23	5.6
dDocent_Contig_1519	23	11.948
dDocent_Contig_93311	23	11.948
dDocent_Contig_364917	23	20.176
dDocent_Contig_264891	23	22.112
dDocent_Contig_21053	23	24.433
dDocent_Contig_64895	23	25.772
dDocent_Contig_85212	23	25.772
dDocent_Contig_8255	23	29.92
dDocent_Contig_23830	23	30.583
dDocent_Contig_12674	23	31.249
dDocent_Contig_118320	23	31.916
dDocent_Contig_48611	23	32.579
dDocent_Contig_50498	23	36.727
dDocent_Contig_79517	23	37.594
dDocent_Contig_11248	23	42.686
dDocent_Contig_24685	23	42.686
dDocent_Contig_3454	23	45.41
dDocent_Contig_90559	23	45.975
dDocent_Contig_5199	24	0
dDocent_Contig_15093	24	1.916
dDocent_Contig_23998	24	14.702
dDocent_Contig_65792	24	32.311
dDocent_Contig_128812	24	40.69
dDocent_Contig_146769	24	40.69
dDocent_Contig_9983	24	40.69
dDocent_Contig_52501	24	42.033
dDocent_Contig_61920	24	42.033
dDocent_Contig_20908	24	42.033
dDocent_Contig_32565	24	42.033
dDocent_Contig_8800	24	42.033
dDocent_Contig_167913	24	42.033
dDocent_Contig_21841	24	42.033
dDocent_Contig_322069	24	42.033
dDocent_Contig_406	24	42.033
dDocent_Contig_48785	24	42.033
dDocent_Contig_59834	24	42.033
dDocent_Contig_16476	24	42.033

## Sheet: B_male
LOCUS	LG_M	POS_M
dDocent_Contig_12373	1	0
dDocent_Contig_178549	1	0
dDocent_Contig_112837	1	7.155
dDocent_Contig_46589	1	7.155
dDocent_Contig_21235	1	7.155
dDocent_Contig_68004	1	7.155
dDocent_Contig_123426	1	7.826
dDocent_Contig_321056	1	7.826
dDocent_Contig_46775	1	7.826
dDocent_Contig_200617	1	7.826
dDocent_Contig_3323	1	7.826
dDocent_Contig_147380	1	9.178
dDocent_Contig_1577	1	10.527
dDocent_Contig_90638	1	13.982
dDocent_Contig_256241	1	15.495
dDocent_Contig_29138	1	20.221
dDocent_Contig_117908	1	20.221
dDocent_Contig_23004	1	24.391
dDocent_Contig_366527	1	24.391
dDocent_Contig_52743	1	24.391
dDocent_Contig_6740	1	26.434
dDocent_Contig_19123	1	27.103
dDocent_Contig_61661	1	28.514
dDocent_Contig_172657	1	41.295
dDocent_Contig_5242	1	41.295
dDocent_Contig_24578	1	42.646
dDocent_Contig_146193	1	45.389
dDocent_Contig_23860	1	47.431
dDocent_Contig_18164	1	48.1
dDocent_Contig_356691	1	48.771
dDocent_Contig_8169	1	49.443
dDocent_Contig_56538	1	50.114
dDocent_Contig_44713	1	50.114
dDocent_Contig_4919	1	51.466
dDocent_Contig_12514	1	52.137
dDocent_Contig_5819	1	52.137
dDocent_Contig_7795	1	53.488
dDocent_Contig_204687	1	53.488
dDocent_Contig_2268	1	53.488
dDocent_Contig_144097	1	53.488
dDocent_Contig_371261	1	53.488
dDocent_Contig_266305	1	53.488
dDocent_Contig_7987	1	53.488
dDocent_Contig_35436	1	53.488
dDocent_Contig_46447	1	53.488
dDocent_Contig_32216	1	53.488
dDocent_Contig_5988	1	53.488
dDocent_Contig_48356	1	53.488
dDocent_Contig_111455	1	53.488
dDocent_Contig_128208	1	53.488
dDocent_Contig_164687	1	53.488
dDocent_Contig_1897	1	53.488
dDocent_Contig_279710	1	53.488
dDocent_Contig_322157	1	53.488
dDocent_Contig_326075	1	53.488
dDocent_Contig_39676	1	53.488
dDocent_Contig_65968	1	53.488
dDocent_Contig_463	1	53.488
dDocent_Contig_53428	1	53.488
dDocent_Contig_339848	1	53.488
dDocent_Contig_18848	1	53.488
dDocent_Contig_21342	1	53.488
dDocent_Contig_2393	1	53.488
dDocent_Contig_87617	1	53.488
dDocent_Contig_168364	1	53.488
dDocent_Contig_172925	1	53.488
dDocent_Contig_19759	1	53.488
dDocent_Contig_2275	1	53.488
dDocent_Contig_307589	1	53.488
dDocent_Contig_33316	1	53.488
dDocent_Contig_358712	1	53.488
dDocent_Contig_51033	1	53.488
dDocent_Contig_88873	1	53.488
dDocent_Contig_97115	1	53.488
dDocent_Contig_31111	1	53.488
dDocent_Contig_11578	1	53.488
dDocent_Contig_651	1	53.488
dDocent_Contig_95435	1	53.488
dDocent_Contig_143482	1	53.488
dDocent_Contig_228023	1	54.059
dDocent_Contig_224972	2	0
dDocent_Contig_12309	2	1.251
dDocent_Contig_3932	2	1.251
dDocent_Contig_99894	2	1.251
dDocent_Contig_3502	2	1.923
dDocent_Contig_34072	2	1.923
dDocent_Contig_62646	2	1.923
dDocent_Contig_399470	2	3.272
dDocent_Contig_19294	2	6.727
dDocent_Contig_2867	2	7.394
dDocent_Contig_160109	2	9.438
dDocent_Contig_28276	2	10.778
dDocent_Contig_161221	2	22.789
dDocent_Contig_325432	2	22.789
dDocent_Contig_22567	2	26.241
dDocent_Contig_279405	2	28.279
dDocent_Contig_325604	2	28.279
dDocent_Contig_27754	2	28.279
dDocent_Contig_72287	2	30.684
dDocent_Contig_186532	2	35.237
dDocent_Contig_4853	2	37.573
dDocent_Contig_72018	2	40.72
dDocent_Contig_105203	2	40.72
dDocent_Contig_83495	2	40.72
dDocent_Contig_17343	2	40.72
dDocent_Contig_18636	2	41.392
dDocent_Contig_117020	2	41.392
dDocent_Contig_5320	2	41.392
dDocent_Contig_73723	2	41.392
dDocent_Contig_110	2	41.392
dDocent_Contig_215424	2	41.392
dDocent_Contig_368763	2	41.392
dDocent_Contig_44547	2	41.392
dDocent_Contig_35078	2	41.392
dDocent_Contig_26636	2	41.392
dDocent_Contig_61117	2	41.392
dDocent_Contig_6648	2	42.063
dDocent_Contig_266211	2	42.719
dDocent_Contig_32901	2	42.719
dDocent_Contig_4588	2	42.719
dDocent_Contig_75511	2	42.719
dDocent_Contig_78438	2	42.719
dDocent_Contig_4651	2	43.374
dDocent_Contig_17667	2	43.374
dDocent_Contig_238787	2	44.046
dDocent_Contig_79488	2	44.718
dDocent_Contig_17517	2	44.89
dDocent_Contig_23529	2	53.062
dDocent_Contig_3831	2	54.458
dDocent_Contig_52936	2	54.458
dDocent_Contig_61696	2	54.458
dDocent_Contig_97990	2	59.362
dDocent_Contig_103632	2	60.71
dDocent_Contig_596	2	62.036
dDocent_Contig_257	2	89.913
dDocent_Contig_12852	2	90.573
dDocent_Contig_104875	2	92.617
dDocent_Contig_230503	2	93.287
dDocent_Contig_3906	2	94.639
dDocent_Contig_37125	2	95.31
dDocent_Contig_4379	2	95.31
dDocent_Contig_104270	2	95.31
dDocent_Contig_10702	2	95.88
dDocent_Contig_221136	2	95.88
dDocent_Contig_108428	3	0
dDocent_Contig_25067	3	3.35
dDocent_Contig_63835	3	3.35
dDocent_Contig_6154	3	3.35
dDocent_Contig_17546	3	6.802
dDocent_Contig_381695	3	8.152
dDocent_Contig_289693	3	8.823
dDocent_Contig_94604	3	9.494
dDocent_Contig_332610	3	10.161
dDocent_Contig_96376	3	15.067
dDocent_Contig_297333	3	17.805
dDocent_Contig_132541	3	17.805
dDocent_Contig_233284	3	20.545
dDocent_Contig_161462	3	20.545
dDocent_Contig_70783	3	21.897
dDocent_Contig_30698	3	21.897
dDocent_Contig_2072	3	21.897
dDocent_Contig_3486	3	21.897
dDocent_Contig_5715	3	21.897
dDocent_Contig_77061	3	21.897
dDocent_Contig_10551	3	22.568
dDocent_Contig_11933	3	22.568
dDocent_Contig_126644	3	22.568
dDocent_Contig_99681	3	22.568
dDocent_Contig_41324	3	22.568
dDocent_Contig_7358	3	22.568
dDocent_Contig_23775	3	22.568
dDocent_Contig_83810	3	22.568
dDocent_Contig_11878	3	22.568
dDocent_Contig_63085	3	22.568
dDocent_Contig_89482	3	22.568
dDocent_Contig_53339	3	23.239
dDocent_Contig_81426	3	23.239
dDocent_Contig_20760	3	23.239
dDocent_Contig_191599	3	23.239
dDocent_Contig_83158	3	23.239
dDocent_Contig_86254	3	23.239
dDocent_Contig_9019	3	23.239
dDocent_Contig_109	3	23.239
dDocent_Contig_1288	3	23.239
dDocent_Contig_62299	3	23.239
dDocent_Contig_336119	3	25.98
dDocent_Contig_146849	3	29.43
dDocent_Contig_53126	3	34.331
dDocent_Contig_172625	3	41.497
dDocent_Contig_109381	3	43.761
dDocent_Contig_3479	3	48.427
dDocent_Contig_46599	3	50.466
dDocent_Contig_27435	3	51.134
dDocent_Contig_33715	3	53.875
dDocent_Contig_305075	3	58.781
dDocent_Contig_17824	3	59.441
dDocent_Contig_105544	3	67.386
dDocent_Contig_360326	3	70.832
dDocent_Contig_11000	3	75.003
dDocent_Contig_345340	3	75.003
dDocent_Contig_15402	3	75.003
dDocent_Contig_109281	3	76.355
dDocent_Contig_198366	3	77.025
dDocent_Contig_79280	3	77.025
dDocent_Contig_10790	3	77.025
dDocent_Contig_4102	3	77.025
dDocent_Contig_68779	3	77.025
dDocent_Contig_77513	3	77.025
dDocent_Contig_359613	3	77.025
dDocent_Contig_109084	3	77.025
dDocent_Contig_213988	3	77.025
dDocent_Contig_86989	3	78.966
dDocent_Contig_126019	4	0
dDocent_Contig_114253	4	0
dDocent_Contig_37128	4	0
dDocent_Contig_36948	4	1.251
dDocent_Contig_12063	4	1.251
dDocent_Contig_10430	4	1.251
dDocent_Contig_26484	4	1.251
dDocent_Contig_101442	4	2.602
dDocent_Contig_33552	4	5.342
dDocent_Contig_266400	4	10.245
dDocent_Contig_109945	4	13.963
dDocent_Contig_31919	4	15.57
dDocent_Contig_106000	4	15.57
dDocent_Contig_9989	4	18.306
dDocent_Contig_88685	4	27.042
dDocent_Contig_42205	4	29.778
dDocent_Contig_11941	4	33.229
dDocent_Contig_61318	4	33.229
dDocent_Contig_204258	4	39.628
dDocent_Contig_42416	4	40.293
dDocent_Contig_2785	4	40.293
dDocent_Contig_369547	4	40.293
dDocent_Contig_52	4	41.644
dDocent_Contig_1176	4	41.644
dDocent_Contig_340991	4	42.316
dDocent_Contig_28438	4	42.316
dDocent_Contig_224207	4	42.316
dDocent_Contig_146256	4	42.987
dDocent_Contig_263392	4	43.658
dDocent_Contig_125297	4	43.658
dDocent_Contig_275603	4	45.699
dDocent_Contig_2373	4	45.699
dDocent_Contig_31259	4	46.371
dDocent_Contig_95424	4	46.371
dDocent_Contig_120494	4	47.042
dDocent_Contig_28238	4	47.042
dDocent_Contig_53811	4	47.042
dDocent_Contig_248473	4	47.042
dDocent_Contig_156624	4	48.393
dDocent_Contig_59426	4	48.393
dDocent_Contig_223192	4	48.393
dDocent_Contig_27419	4	48.393
dDocent_Contig_8127	4	49.064
dDocent_Contig_244551	4	49.064
dDocent_Contig_2634	4	49.064
dDocent_Contig_32622	4	49.064
dDocent_Contig_145912	4	49.064
dDocent_Contig_55140	4	49.064
dDocent_Contig_40834	4	49.064
dDocent_Contig_101640	4	49.064
dDocent_Contig_101801	4	49.064
dDocent_Contig_116062	4	49.064
dDocent_Contig_19422	4	49.064
dDocent_Contig_29616	4	49.064
dDocent_Contig_4899	4	49.064
dDocent_Contig_8819	4	49.064
dDocent_Contig_112677	4	49.064
dDocent_Contig_63791	4	49.064
dDocent_Contig_3588	4	49.064
dDocent_Contig_140479	4	49.064
dDocent_Contig_66352	4	49.064
dDocent_Contig_56667	4	49.064
dDocent_Contig_5352	4	50.656
dDocent_Contig_183613	4	55.715
dDocent_Contig_116340	5	0
dDocent_Contig_343594	5	3.353
dDocent_Contig_395312	5	4.018
dDocent_Contig_39536	5	8.191
dDocent_Contig_11137	5	8.191
dDocent_Contig_110409	5	12.519
dDocent_Contig_130476	5	16.127
dDocent_Contig_144226	5	17.473
dDocent_Contig_189702	5	22.376
dDocent_Contig_100222	5	28.022
dDocent_Contig_266679	5	30.957
dDocent_Contig_241945	5	38.685
dDocent_Contig_5234	5	38.685
dDocent_Contig_1626	5	42.135
dDocent_Contig_15338	5	43.485
dDocent_Contig_3663	5	43.485
dDocent_Contig_44483	5	44.837
dDocent_Contig_926	5	45.508
dDocent_Contig_107634	5	45.508
dDocent_Contig_5748	5	49.681
dDocent_Contig_299049	5	50.349
dDocent_Contig_34420	5	50.349
dDocent_Contig_30738	5	50.349
dDocent_Contig_99337	5	50.349
dDocent_Contig_18354	5	50.349
dDocent_Contig_13627	5	50.349
dDocent_Contig_8412	5	50.349
dDocent_Contig_344933	5	50.349
dDocent_Contig_12291	5	50.349
dDocent_Contig_38972	5	50.349
dDocent_Contig_52370	5	50.349
dDocent_Contig_10075	5	50.349
dDocent_Contig_205530	5	51.019
dDocent_Contig_98386	5	52.371
dDocent_Contig_79882	5	54.413
dDocent_Contig_25536	5	54.413
dDocent_Contig_20088	5	54.413
dDocent_Contig_11361	5	56.108
dDocent_Contig_69113	5	62.136
dDocent_Contig_65255	5	62.802
dDocent_Contig_175960	5	62.802
dDocent_Contig_164095	5	63.466
dDocent_Contig_29349	5	71.407
dDocent_Contig_28742	5	77.802
dDocent_Contig_10820	5	80.531
dDocent_Contig_299810	5	89.957
dDocent_Contig_42140	6	0
dDocent_Contig_6882	6	4.162
dDocent_Contig_78100	6	4.825
dDocent_Contig_14368	6	10.476
dDocent_Contig_16100	6	11.14
dDocent_Contig_99236	6	14.059
dDocent_Contig_22902	6	21.303
dDocent_Contig_84608	6	26.943
dDocent_Contig_25932	6	38.113
dDocent_Contig_330040	6	38.113
dDocent_Contig_126711	6	38.781
dDocent_Contig_13646	6	41.525
dDocent_Contig_73852	6	43.562
dDocent_Contig_92057	6	48.465
dDocent_Contig_56836	6	48.465
dDocent_Contig_91723	6	74.044
dDocent_Contig_3150	6	76.764
dDocent_Contig_4603	6	78.803
dDocent_Contig_23286	6	82.256
dDocent_Contig_9044	6	84.998
dDocent_Contig_3765	6	87.029
dDocent_Contig_29713	6	98.198
dDocent_Contig_74741	6	98.198
dDocent_Contig_10181	6	98.198
dDocent_Contig_30077	6	98.198
dDocent_Contig_179212	6	98.198
dDocent_Contig_19289	6	98.198
dDocent_Contig_21587	6	98.198
dDocent_Contig_301685	6	98.198
dDocent_Contig_30840	6	98.198
dDocent_Contig_32995	6	98.198
dDocent_Contig_57708	6	98.198
dDocent_Contig_15457	6	98.198
dDocent_Contig_49203	6	98.198
dDocent_Contig_26942	6	98.198
dDocent_Contig_5465	6	98.198
dDocent_Contig_6811	6	98.769
dDocent_Contig_331593	7	0
dDocent_Contig_1580	7	1.942
dDocent_Contig_59202	7	3.285
dDocent_Contig_1138	7	3.285
dDocent_Contig_378878	7	3.285
dDocent_Contig_343567	7	3.285
dDocent_Contig_5377	7	3.945
dDocent_Contig_339518	7	8.122
dDocent_Contig_22610	7	8.787
dDocent_Contig_84389	7	11.529
dDocent_Contig_149785	7	15.015
dDocent_Contig_208354	7	17.699
dDocent_Contig_265358	7	19.05
dDocent_Contig_27794	7	19.05
dDocent_Contig_14784	7	21.316
dDocent_Contig_115366	7	25.983
dDocent_Contig_8234	7	28.714
dDocent_Contig_224359	7	41.509
dDocent_Contig_69902	7	42.919
dDocent_Contig_224858	7	44.272
dDocent_Contig_16160	7	44.943
dDocent_Contig_282858	7	45.614
dDocent_Contig_63130	7	46.285
dDocent_Contig_58288	7	46.285
dDocent_Contig_105948	7	46.955
dDocent_Contig_8882	7	48.309
dDocent_Contig_37785	7	48.979
dDocent_Contig_371139	7	48.979
dDocent_Contig_134968	7	51.02
dDocent_Contig_25548	7	51.02
dDocent_Contig_189298	7	51.689
dDocent_Contig_16805	7	55.145
dDocent_Contig_2847	7	55.814
dDocent_Contig_20783	7	55.814
dDocent_Contig_12831	7	55.814
dDocent_Contig_10873	7	55.814
dDocent_Contig_131658	7	55.814
dDocent_Contig_50281	7	55.814
dDocent_Contig_346936	7	56.485
dDocent_Contig_56593	7	56.485
dDocent_Contig_7844	7	56.485
dDocent_Contig_26684	7	56.485
dDocent_Contig_57682	7	56.485
dDocent_Contig_7023	7	56.485
dDocent_Contig_18567	7	56.485
dDocent_Contig_27644	7	56.485
dDocent_Contig_40899	7	56.485
dDocent_Contig_2691	7	56.485
dDocent_Contig_15848	7	57.156
dDocent_Contig_52532	7	57.156
dDocent_Contig_26999	7	59.097
dDocent_Contig_200921	8	0
dDocent_Contig_62766	8	1.325
dDocent_Contig_13466	8	2.045
dDocent_Contig_43221	8	2.716
dDocent_Contig_336196	8	3.373
dDocent_Contig_2202	8	3.373
dDocent_Contig_151637	8	3.373
dDocent_Contig_166423	8	3.373
dDocent_Contig_197508	8	3.373
dDocent_Contig_36117	8	3.373
dDocent_Contig_231222	8	3.373
dDocent_Contig_25493	8	3.373
dDocent_Contig_215508	8	3.373
dDocent_Contig_112075	8	3.373
dDocent_Contig_50630	8	3.373
dDocent_Contig_61119	8	3.373
dDocent_Contig_1849	8	3.373
dDocent_Contig_35972	8	3.373
dDocent_Contig_172527	8	3.373
dDocent_Contig_6533	8	3.373
dDocent_Contig_75699	8	3.373
dDocent_Contig_33925	8	4.044
dDocent_Contig_141242	8	4.044
dDocent_Contig_32102	8	4.044
dDocent_Contig_3449	8	4.044
dDocent_Contig_35934	8	4.044
dDocent_Contig_8987	8	4.044
dDocent_Contig_46457	8	4.715
dDocent_Contig_44545	8	4.715
dDocent_Contig_188751	8	4.715
dDocent_Contig_304602	8	6.757
dDocent_Contig_60230	8	8.798
dDocent_Contig_146041	8	8.798
dDocent_Contig_349658	8	8.798
dDocent_Contig_355276	8	10.837
dDocent_Contig_33242	8	15.739
dDocent_Contig_387055	8	15.739
dDocent_Contig_27586	8	16.41
dDocent_Contig_5138	8	17.077
dDocent_Contig_28644	8	21.983
dDocent_Contig_89624	8	24.715
dDocent_Contig_13387	8	33.45
dDocent_Contig_37115	8	34.11
dDocent_Contig_52023	8	37.564
dDocent_Contig_18347	8	40.303
dDocent_Contig_387431	8	40.303
dDocent_Contig_643	8	49.832
dDocent_Contig_39171	8	49.832
dDocent_Contig_172145	8	50.494
dDocent_Contig_67843	8	51.165
dDocent_Contig_35991	8	51.165
dDocent_Contig_199626	8	51.165
dDocent_Contig_234405	9	0
dDocent_Contig_166134	9	1.252
dDocent_Contig_73935	9	1.252
dDocent_Contig_85927	9	1.252
dDocent_Contig_107013	9	1.923
dDocent_Contig_27583	9	2.594
dDocent_Contig_27322	9	2.594
dDocent_Contig_58685	9	3.945
dDocent_Contig_483	9	3.945
dDocent_Contig_26071	9	3.945
dDocent_Contig_3410	9	4.616
dDocent_Contig_122254	9	4.616
dDocent_Contig_414	9	5.287
dDocent_Contig_31457	9	6.025
dDocent_Contig_93961	9	12.338
dDocent_Contig_90958	9	24.357
dDocent_Contig_4245	9	26.393
dDocent_Contig_98348	9	26.393
dDocent_Contig_10043	9	35.924
dDocent_Contig_7405	9	37.267
dDocent_Contig_1092	9	38.62
dDocent_Contig_11109	9	39.29
dDocent_Contig_116123	9	39.993
dDocent_Contig_330230	9	40.697
dDocent_Contig_4533	9	40.697
dDocent_Contig_29128	9	47.095
dDocent_Contig_9980	9	47.095
dDocent_Contig_81415	9	47.761
dDocent_Contig_245394	9	47.761
dDocent_Contig_163160	9	47.761
dDocent_Contig_265782	9	48.432
dDocent_Contig_26877	9	49.103
dDocent_Contig_212830	9	49.103
dDocent_Contig_5942	9	50.455
dDocent_Contig_230190	9	51.126
dDocent_Contig_13211	9	51.126
dDocent_Contig_16253	9	51.126
dDocent_Contig_102544	9	51.126
dDocent_Contig_11122	9	51.126
dDocent_Contig_174602	9	51.126
dDocent_Contig_187802	9	51.126
dDocent_Contig_206879	9	51.126
dDocent_Contig_35624	9	51.126
dDocent_Contig_5372	9	51.797
dDocent_Contig_150190	9	51.797
dDocent_Contig_347143	9	52.531
dDocent_Contig_89892	9	53.848
dDocent_Contig_87392	10	0
dDocent_Contig_22454	10	2.678
dDocent_Contig_21556	10	2.678
dDocent_Contig_81453	10	2.678
dDocent_Contig_47638	10	2.678
dDocent_Contig_43089	10	2.678
dDocent_Contig_8570	10	3.35
dDocent_Contig_258818	10	3.35
dDocent_Contig_35987	10	3.35
dDocent_Contig_39939	10	3.35
dDocent_Contig_30817	10	3.35
dDocent_Contig_31605	10	3.35
dDocent_Contig_163382	10	3.35
dDocent_Contig_166471	10	3.35
dDocent_Contig_11636	10	3.35
dDocent_Contig_70844	10	3.35
dDocent_Contig_12108	10	4.021
dDocent_Contig_114962	10	4.021
dDocent_Contig_233714	10	4.021
dDocent_Contig_83202	10	4.021
dDocent_Contig_376782	10	4.021
dDocent_Contig_15915	10	4.021
dDocent_Contig_17991	10	4.692
dDocent_Contig_84862	10	4.692
dDocent_Contig_92660	10	4.692
dDocent_Contig_30667	10	4.692
dDocent_Contig_86305	10	4.692
dDocent_Contig_79762	10	6.043
dDocent_Contig_22858	10	6.043
dDocent_Contig_24060	10	6.043
dDocent_Contig_144356	10	6.043
dDocent_Contig_192303	10	6.043
dDocent_Contig_97513	10	6.043
dDocent_Contig_288916	10	8.085
dDocent_Contig_121559	10	9.425
dDocent_Contig_32465	10	23.187
dDocent_Contig_153650	10	25.218
dDocent_Contig_17977	10	29.393
dDocent_Contig_115097	10	35.039
dDocent_Contig_278262	10	38.491
dDocent_Contig_15034	10	45.658
dDocent_Contig_7179	10	45.658
dDocent_Contig_2201	10	47.699
dDocent_Contig_53137	10	47.699
dDocent_Contig_80545	10	48.366
dDocent_Contig_159212	10	53.275
dDocent_Contig_90331	10	53.842
dDocent_Contig_283055	11	0
dDocent_Contig_14694	11	0.567
dDocent_Contig_6502	11	5.47
dDocent_Contig_17120	11	11.869
dDocent_Contig_14056	11	15.321
dDocent_Contig_34901	11	15.99
dDocent_Contig_23556	11	15.99
dDocent_Contig_27537	11	18.73
dDocent_Contig_13012	11	18.73
dDocent_Contig_172365	11	25.893
dDocent_Contig_152786	11	27.932
dDocent_Contig_54366	11	29.348
dDocent_Contig_68707	11	30.082
dDocent_Contig_112373	11	31.435
dDocent_Contig_30828	11	32.101
dDocent_Contig_225051	11	37.005
dDocent_Contig_4144	11	37.005
dDocent_Contig_261231	11	37.005
dDocent_Contig_44060	11	37.668
dDocent_Contig_122835	11	45.647
dDocent_Contig_1510	11	47.028
dDocent_Contig_47183	11	47.028
dDocent_Contig_24561	11	47.699
dDocent_Contig_124556	11	47.699
dDocent_Contig_7766	11	47.699
dDocent_Contig_20418	11	47.699
dDocent_Contig_21218	11	47.699
dDocent_Contig_3278	11	47.699
dDocent_Contig_210808	11	47.699
dDocent_Contig_53933	11	48.371
dDocent_Contig_12576	11	48.371
dDocent_Contig_51356	11	48.371
dDocent_Contig_356077	11	48.371
dDocent_Contig_372229	11	48.371
dDocent_Contig_62716	11	48.371
dDocent_Contig_45214	11	48.371
dDocent_Contig_39533	11	48.371
dDocent_Contig_54298	11	48.371
dDocent_Contig_131586	11	48.371
dDocent_Contig_17871	11	48.371
dDocent_Contig_1791	11	48.371
dDocent_Contig_20895	11	48.371
dDocent_Contig_25692	11	48.371
dDocent_Contig_3011	11	48.371
dDocent_Contig_8598	11	48.371
dDocent_Contig_93641	11	48.371
dDocent_Contig_39098	11	48.371
dDocent_Contig_20158	11	48.371
dDocent_Contig_42589	11	49.622
dDocent_Contig_11926	12	0
dDocent_Contig_9603	12	0
dDocent_Contig_356069	12	2.039
dDocent_Contig_363947	12	4.782
dDocent_Contig_19718	12	11.19
dDocent_Contig_42799	12	13.927
dDocent_Contig_143724	12	17.372
dDocent_Contig_41408	12	26.096
dDocent_Contig_100173	12	26.096
dDocent_Contig_136160	12	26.762
dDocent_Contig_28251	12	33.163
dDocent_Contig_333548	12	37.33
dDocent_Contig_4428	12	37.33
dDocent_Contig_133980	12	38.681
dDocent_Contig_384966	12	38.681
dDocent_Contig_20037	12	38.681
dDocent_Contig_252480	12	40.723
dDocent_Contig_7198	12	42.075
dDocent_Contig_314714	12	42.745
dDocent_Contig_29055	12	43.416
dDocent_Contig_305597	12	43.416
dDocent_Contig_197543	12	43.416
dDocent_Contig_17440	12	43.416
dDocent_Contig_132912	12	43.416
dDocent_Contig_315075	12	43.416
dDocent_Contig_70596	12	44.087
dDocent_Contig_9590	12	44.087
dDocent_Contig_380845	12	44.087
dDocent_Contig_3538	12	44.087
dDocent_Contig_6716	12	44.087
dDocent_Contig_6178	12	44.087
dDocent_Contig_7091	12	44.759
dDocent_Contig_71327	12	44.759
dDocent_Contig_349748	12	44.759
dDocent_Contig_29817	12	44.759
dDocent_Contig_6727	12	44.759
dDocent_Contig_4555	12	44.759
dDocent_Contig_364388	12	44.759
dDocent_Contig_44316	13	0
dDocent_Contig_17414	13	1.413
dDocent_Contig_27780	13	2.233
dDocent_Contig_122687	13	2.233
dDocent_Contig_351298	13	2.233
dDocent_Contig_49717	13	2.233
dDocent_Contig_227127	13	2.233
dDocent_Contig_110843	13	2.233
dDocent_Contig_24007	13	2.233
dDocent_Contig_21964	13	2.233
dDocent_Contig_2987	13	2.233
dDocent_Contig_3923	13	2.233
dDocent_Contig_4791	13	2.233
dDocent_Contig_76478	13	2.233
dDocent_Contig_3021	13	2.904
dDocent_Contig_309855	13	2.904
dDocent_Contig_8520	13	2.904
dDocent_Contig_19815	13	2.904
dDocent_Contig_18544	13	4.256
dDocent_Contig_99931	13	4.256
dDocent_Contig_93991	13	4.256
dDocent_Contig_84423	13	4.256
dDocent_Contig_58798	13	4.927
dDocent_Contig_17774	13	5.598
dDocent_Contig_4785	13	5.598
dDocent_Contig_318878	13	5.598
dDocent_Contig_193069	13	5.598
dDocent_Contig_95094	13	5.598
dDocent_Contig_32599	13	5.598
dDocent_Contig_236777	13	6.267
dDocent_Contig_66774	13	9.012
dDocent_Contig_3528	13	9.681
dDocent_Contig_182942	13	9.681
dDocent_Contig_36585	13	9.681
dDocent_Contig_7643	13	12.424
dDocent_Contig_395704	13	13.774
dDocent_Contig_312955	13	13.774
dDocent_Contig_169742	13	16.515
dDocent_Contig_199627	13	16.515
dDocent_Contig_13506	13	17.864
dDocent_Contig_2643	13	22.039
dDocent_Contig_16443	13	23.386
dDocent_Contig_35439	13	26.844
dDocent_Contig_27993	13	32.433
dDocent_Contig_25473	14	0
dDocent_Contig_225171	14	0
dDocent_Contig_11476	14	0.57
dDocent_Contig_35997	14	1.241
dDocent_Contig_260352	14	2.593
dDocent_Contig_1397	14	4.634
dDocent_Contig_79897	14	8.088
dDocent_Contig_27564	14	8.754
dDocent_Contig_9630	14	12.207
dDocent_Contig_38804	14	15.658
dDocent_Contig_202197	14	17.698
dDocent_Contig_8809	14	17.698
dDocent_Contig_5061	14	19.049
dDocent_Contig_14563	14	19.049
dDocent_Contig_234241	14	20.402
dDocent_Contig_2205	14	21.072
dDocent_Contig_62489	14	21.743
dDocent_Contig_54195	14	21.743
dDocent_Contig_8138	14	21.743
dDocent_Contig_57275	14	24.422
dDocent_Contig_8219	15	0
dDocent_Contig_30503	15	0
dDocent_Contig_15415	15	0
dDocent_Contig_19697	15	0
dDocent_Contig_212542	15	0
dDocent_Contig_79376	15	0
dDocent_Contig_276335	15	0.668
dDocent_Contig_197457	15	4.842
dDocent_Contig_26617	15	8.288
dDocent_Contig_23445	15	15.455
dDocent_Contig_14522	15	16.119
dDocent_Contig_182805	15	16.79
dDocent_Contig_315477	15	16.79
dDocent_Contig_69792	15	18.833
dDocent_Contig_50994	15	19.48
dDocent_Contig_59935	15	44.001
dDocent_Contig_25556	15	44.649
dDocent_Contig_376603	15	45.316
dDocent_Contig_113458	15	50.224
dDocent_Contig_59488	15	50.891
dDocent_Contig_3933	15	50.891
dDocent_Contig_223802	15	50.891
dDocent_Contig_226704	15	52.242
dDocent_Contig_317529	15	52.242
dDocent_Contig_333716	15	52.242
dDocent_Contig_56340	15	52.242
dDocent_Contig_101762	15	52.242
dDocent_Contig_184007	15	52.914
dDocent_Contig_7065	15	52.914
dDocent_Contig_52004	15	52.914
dDocent_Contig_89	15	52.914
dDocent_Contig_298306	15	52.914
dDocent_Contig_53	15	52.914
dDocent_Contig_20685	15	52.914
dDocent_Contig_15702	15	53.585
dDocent_Contig_91933	15	54.256
dDocent_Contig_25020	15	54.256
dDocent_Contig_904	15	54.256
dDocent_Contig_392195	15	54.256
dDocent_Contig_197372	15	54.256
dDocent_Contig_187281	15	54.256
dDocent_Contig_5207	15	54.256
dDocent_Contig_91501	15	55.607
dDocent_Contig_396511	15	55.607
dDocent_Contig_132290	15	55.607
dDocent_Contig_48005	15	55.607
dDocent_Contig_18330	15	55.607
dDocent_Contig_70827	15	56.459
dDocent_Contig_4641	15	60.728
dDocent_Contig_21922	16	0
dDocent_Contig_137743	16	4.07
dDocent_Contig_62376	16	4.07
dDocent_Contig_85881	16	5.422
dDocent_Contig_324292	16	7.465
dDocent_Contig_134784	16	8.816
dDocent_Contig_11289	16	8.816
dDocent_Contig_41944	16	9.611
dDocent_Contig_2017	16	12.482
dDocent_Contig_8588	16	22.019
dDocent_Contig_13393	16	25.896
dDocent_Contig_14676	16	29.781
dDocent_Contig_46095	16	30.449
dDocent_Contig_38497	16	30.449
dDocent_Contig_11429	16	30.449
dDocent_Contig_52124	16	33.192
dDocent_Contig_197331	16	34.543
dDocent_Contig_69473	16	34.543
dDocent_Contig_26873	16	35.212
dDocent_Contig_1328	16	37.512
dDocent_Contig_7910	16	41.418
dDocent_Contig_91218	16	45.59
dDocent_Contig_349199	16	45.59
dDocent_Contig_277312	16	46.261
dDocent_Contig_229164	16	46.932
dDocent_Contig_147429	16	48.284
dDocent_Contig_13244	16	48.284
dDocent_Contig_331846	16	48.284
dDocent_Contig_87984	16	49.635
dDocent_Contig_82406	16	49.635
dDocent_Contig_52394	16	53.804
dDocent_Contig_16214	16	53.804
dDocent_Contig_8009	16	53.804
dDocent_Contig_69138	16	54.476
dDocent_Contig_85692	16	54.476
dDocent_Contig_10971	16	54.476
dDocent_Contig_2844	16	54.476
dDocent_Contig_230427	16	54.476
dDocent_Contig_291619	16	54.476
dDocent_Contig_44930	16	54.476
dDocent_Contig_990	16	56.417
dDocent_Contig_13164	17	0
dDocent_Contig_386896	17	1.984
dDocent_Contig_2315	17	1.984
dDocent_Contig_103448	17	3.335
dDocent_Contig_201958	17	4.687
dDocent_Contig_13343	17	4.687
dDocent_Contig_69859	17	4.687
dDocent_Contig_69050	17	6.038
dDocent_Contig_26911	17	6.038
dDocent_Contig_11158	17	7.111
dDocent_Contig_148518	17	7.111
dDocent_Contig_4692	17	21.379
dDocent_Contig_43510	17	34.222
dDocent_Contig_15309	17	56.554
dDocent_Contig_125275	17	56.554
dDocent_Contig_316810	17	56.554
dDocent_Contig_56302	17	58.595
dDocent_Contig_147070	17	58.595
dDocent_Contig_23695	17	58.595
dDocent_Contig_36832	17	61.338
dDocent_Contig_94634	17	62.007
dDocent_Contig_7106	17	62.007
dDocent_Contig_301372	17	62.678
dDocent_Contig_99077	17	62.678
dDocent_Contig_34603	17	62.678
dDocent_Contig_8672	17	63.35
dDocent_Contig_11608	17	63.35
dDocent_Contig_15010	17	63.35
dDocent_Contig_15670	17	63.35
dDocent_Contig_110104	17	63.35
dDocent_Contig_149738	17	63.35
dDocent_Contig_2971	17	63.35
dDocent_Contig_30792	17	63.35
dDocent_Contig_9191	17	63.35
dDocent_Contig_50596	17	63.35
dDocent_Contig_78739	17	63.35
dDocent_Contig_1836	17	63.35
dDocent_Contig_129491	17	63.35
dDocent_Contig_198003	17	63.35
dDocent_Contig_59839	17	63.93
dDocent_Contig_32956	18	0
dDocent_Contig_3457	18	0.571
dDocent_Contig_36728	18	0.571
dDocent_Contig_34060	18	0.571
dDocent_Contig_37011	18	1.242
dDocent_Contig_21319	18	1.242
dDocent_Contig_8255	18	1.242
dDocent_Contig_1519	18	1.242
dDocent_Contig_48314	18	1.242
dDocent_Contig_264891	18	1.242
dDocent_Contig_108402	18	1.242
dDocent_Contig_22832	18	1.242
dDocent_Contig_48611	18	1.242
dDocent_Contig_93311	18	1.242
dDocent_Contig_11248	18	1.913
dDocent_Contig_24685	18	1.913
dDocent_Contig_50498	18	1.913
dDocent_Contig_30483	18	3.265
dDocent_Contig_27437	18	3.265
dDocent_Contig_390204	18	3.265
dDocent_Contig_63932	18	3.265
dDocent_Contig_18333	18	3.265
dDocent_Contig_15699	18	3.265
dDocent_Contig_74477	18	3.265
dDocent_Contig_120683	18	3.265
dDocent_Contig_10400	18	3.265
dDocent_Contig_7944	18	3.265
dDocent_Contig_172611	18	3.265
dDocent_Contig_14506	18	3.265
dDocent_Contig_20609	18	3.933
dDocent_Contig_50518	18	7.387
dDocent_Contig_719	18	7.387
dDocent_Contig_129569	18	10.715
dDocent_Contig_18146	18	27.037
dDocent_Contig_20865	18	28.37
dDocent_Contig_10572	18	37.1
dDocent_Contig_5062	18	43.238
dDocent_Contig_169592	18	46.446
dDocent_Contig_31781	18	49.186
dDocent_Contig_305441	18	49.186
dDocent_Contig_23730	18	51.228
dDocent_Contig_230212	18	51.228
dDocent_Contig_57288	18	52.578
dDocent_Contig_118755	18	52.578
dDocent_Contig_125322	19	0
dDocent_Contig_9840	19	0
dDocent_Contig_12222	19	0
dDocent_Contig_8855	19	0.671
dDocent_Contig_319453	19	0.671
dDocent_Contig_7845	19	0.671
dDocent_Contig_28646	19	0.671
dDocent_Contig_300354	19	0.671
dDocent_Contig_128151	19	5.403
dDocent_Contig_25887	19	12.695
dDocent_Contig_84748	19	23.526
dDocent_Contig_19061	19	31.464
dDocent_Contig_31001	19	32.809
dDocent_Contig_63665	19	34.85
dDocent_Contig_365182	19	34.85
dDocent_Contig_96731	19	38.296
dDocent_Contig_2478	19	48.651
dDocent_Contig_24691	19	49.995
dDocent_Contig_23307	19	51.346
dDocent_Contig_25572	19	52.698
dDocent_Contig_13315	19	54.05
dDocent_Contig_6141	19	54.05
dDocent_Contig_15049	19	56.603
dDocent_Contig_360249	19	58.333
dDocent_Contig_78385	19	66.922
dDocent_Contig_642	19	66.922
dDocent_Contig_304969	19	66.922
dDocent_Contig_42394	19	66.922
dDocent_Contig_7246	19	66.922
dDocent_Contig_16925	19	66.922
dDocent_Contig_44054	19	66.922
dDocent_Contig_7440	19	67.257
dDocent_Contig_35702	19	67.591
dDocent_Contig_45297	19	67.591
dDocent_Contig_26268	19	67.591
dDocent_Contig_95051	19	67.591
dDocent_Contig_39327	19	67.591
dDocent_Contig_271265	19	68.162
dDocent_Contig_163308	20	0
dDocent_Contig_29172	20	0.571
dDocent_Contig_329651	20	0.571
dDocent_Contig_126075	20	0.571
dDocent_Contig_12218	20	0.571
dDocent_Contig_21388	20	0.571
dDocent_Contig_100914	20	0.571
dDocent_Contig_103393	20	0.571
dDocent_Contig_21407	20	0.571
dDocent_Contig_6142	20	0.571
dDocent_Contig_16131	20	1.242
dDocent_Contig_53191	20	1.242
dDocent_Contig_25488	20	1.242
dDocent_Contig_60349	20	1.913
dDocent_Contig_9859	20	1.913
dDocent_Contig_22783	20	2.585
dDocent_Contig_201942	20	2.585
dDocent_Contig_274701	20	2.585
dDocent_Contig_225477	20	4.627
dDocent_Contig_149361	20	5.296
dDocent_Contig_64197	20	6.646
dDocent_Contig_91457	20	10.64
dDocent_Contig_301464	20	18.392
dDocent_Contig_28297	20	24.037
dDocent_Contig_57989	20	26.753
dDocent_Contig_12561	20	50.158
dDocent_Contig_11186	20	50.824
dDocent_Contig_308594	20	54.276
dDocent_Contig_30011	20	54.276
dDocent_Contig_4310	20	54.276
dDocent_Contig_139511	20	54.276
dDocent_Contig_11900	20	59.18
dDocent_Contig_841	20	59.847
dDocent_Contig_273575	20	59.847
dDocent_Contig_273666	20	63.297
dDocent_Contig_8251	20	63.297
dDocent_Contig_12925	20	64.645
dDocent_Contig_36421	20	70.291
dDocent_Contig_130418	20	70.291
dDocent_Contig_154959	21	0
dDocent_Contig_47979	21	0
dDocent_Contig_17190	21	0
dDocent_Contig_10808	21	0.671
dDocent_Contig_31850	21	0.671
dDocent_Contig_14551	21	0.671
dDocent_Contig_34385	21	0.671
dDocent_Contig_202281	21	0.671
dDocent_Contig_40114	21	1.342
dDocent_Contig_12399	21	1.342
dDocent_Contig_19505	21	3.384
dDocent_Contig_125660	21	5.427
dDocent_Contig_57647	21	6.097
dDocent_Contig_30678	21	6.097
dDocent_Contig_33630	21	18.967
dDocent_Contig_23434	21	19.624
dDocent_Contig_360054	21	22.367
dDocent_Contig_1613	21	22.367
dDocent_Contig_30634	21	24.405
dDocent_Contig_63807	21	29.305
dDocent_Contig_5035	21	29.305
dDocent_Contig_168096	21	29.305
dDocent_Contig_105560	21	29.305
dDocent_Contig_255676	21	29.976
dDocent_Contig_46718	21	29.976
dDocent_Contig_233951	21	29.976
dDocent_Contig_5987	21	36.371
dDocent_Contig_23809	21	36.371
dDocent_Contig_324422	21	42.019
dDocent_Contig_13269	21	42.686
dDocent_Contig_18700	21	42.686
dDocent_Contig_17935	21	46.139
dDocent_Contig_27406	21	47.488
dDocent_Contig_118429	21	47.488
dDocent_Contig_60730	21	48.473
dDocent_Contig_31915	21	52.274
dDocent_Contig_31678	22	0
dDocent_Contig_91792	22	0
dDocent_Contig_9953	22	0.67
dDocent_Contig_4414	22	2.023
dDocent_Contig_10275	22	3.374
dDocent_Contig_261202	22	4.726
dDocent_Contig_121543	22	5.397
dDocent_Contig_30025	22	6.745
dDocent_Contig_135616	22	11.652
dDocent_Contig_145411	22	14.392
dDocent_Contig_337526	22	16.43
dDocent_Contig_75562	22	20.937
dDocent_Contig_16645	22	26.24
dDocent_Contig_313224	22	33.4
dDocent_Contig_19188	22	33.4
dDocent_Contig_267577	22	54.683
dDocent_Contig_59548	22	54.683
dDocent_Contig_60490	22	54.683
dDocent_Contig_9101	22	54.683
dDocent_Contig_5926	22	54.683
dDocent_Contig_24719	22	54.683
dDocent_Contig_134913	22	55.355
dDocent_Contig_6644	22	56.026
dDocent_Contig_7736	22	56.026
dDocent_Contig_21045	22	56.026
dDocent_Contig_377556	22	56.697
dDocent_Contig_19203	22	57.368
dDocent_Contig_78761	22	57.368
dDocent_Contig_1912	22	57.368
dDocent_Contig_400071	22	57.368
dDocent_Contig_115567	22	57.368
dDocent_Contig_379939	22	57.368
dDocent_Contig_1452	22	57.939
dDocent_Contig_23998	23	0
dDocent_Contig_306535	23	0
dDocent_Contig_154542	23	0
dDocent_Contig_17818	23	0
dDocent_Contig_378632	23	0
dDocent_Contig_38486	23	0
dDocent_Contig_5199	23	0
dDocent_Contig_97542	23	0
dDocent_Contig_26947	23	1.351
dDocent_Contig_12730	23	1.351
dDocent_Contig_4686	23	2.023
dDocent_Contig_65792	23	2.694
dDocent_Contig_663	23	2.694
dDocent_Contig_101213	23	4.046
dDocent_Contig_121057	23	4.716
dDocent_Contig_66060	23	5.387
dDocent_Contig_128812	23	6.739
dDocent_Contig_76097	23	8.091
dDocent_Contig_146769	23	8.758
dDocent_Contig_10950	23	12.916
dDocent_Contig_48785	23	32.248
dDocent_Contig_20908	23	33.581
dDocent_Contig_16476	23	33.581
dDocent_Contig_1470	23	34.252
dDocent_Contig_39544	23	35.602
dDocent_Contig_14186	23	39.054
dDocent_Contig_167913	23	43.954
dDocent_Contig_59834	23	50.955
dDocent_Contig_8800	23	56.442
dDocent_Contig_32565	23	59.892
dDocent_Contig_213977	23	61.141
dDocent_Contig_140685	24	0
dDocent_Contig_18050	24	0.58
dDocent_Contig_182413	24	7.565
dDocent_Contig_1101	24	10.139
dDocent_Contig_56197	24	15.068
dDocent_Contig_29858	24	18.906
dDocent_Contig_129	24	27.506
dDocent_Contig_60978	24	28.85
dDocent_Contig_93574	24	30.89
dDocent_Contig_14240	24	34.797
dDocent_Contig_342473	24	37.096
dDocent_Contig_19641	24	38.442
dDocent_Contig_209827	24	43.694
dDocent_Contig_2305	24	45.365
dDocent_Contig_183092	24	46.839
dDocent_Contig_267640	24	48.312
dDocent_Contig_60276	24	48.312
dDocent_Contig_5314	24	48.312
dDocent_Contig_113893	24	48.312
dDocent_Contig_53927	24	49.564
